# Supplementary material for: Effect of insecticide formulation and adjuvant combination on agricultural spray drift
Source: PeerJ. 2019 Jun 19;7:e7136. doi: 10.7717/peerj.7136 (PMC6589081; doi:10.7717/peerj.7136)
Supplement: Supplemental Information 1 — Raw absorbance values (ABS) are included and converted to volume per unit area (mL_mix/cm^2) and per Petri dish (mL_mix/plate). The amount of fluorescent dye (ug_RH/cm^2) and active ingredient (ug_A.I./cm^2) per unit area are included, as well as all raw weather data. [file peerj-07-7136-s001.xls]

## Sheet: Sheet 1 - Table 1 - Table 1
Year	Formulation	Location	Distance_ft	Distance_m	Trt_Rep	Trial_Rep	ABS	mL_mix/cm^2	mL_mix/plate	ug_RH/cm^2	ug_A.I./cm^2	AW_direction	Wind_m_sec	Max_wind_mpsec	Min_wind_mpsec	A_temp_low_C	A_temp_hi_C	Rh_low	Rh_hi	SR	SC
2014	Entrust_SC	Control	0	0	1	10	509576	0.000586274	0.0902511	0.0517915	0.240548	274.55	1.03	2.52	0	25.88	27.87	54.19	46.56	18.62	Very Stable
2014	Entrust_SC	Control	0	0	1	10	501614	0.000577114	0.0888409	0.0509822	0.236789	274.55	1.03	2.52	0	25.88	27.87	54.19	46.56	18.62	Very Stable
2014	Entrust_SC	Control	0	0	1	10	100	1.15e-07	1.77e-05	1.02e-05	4.72e-05	274.55	1.03	2.52	0	25.88	27.87	54.19	46.56	18.62	Very Stable
2014	Entrust_SC	Control	0	0	1	10	0	0	0	0	0	274.55	1.03	2.52	0	25.88	27.87	54.19	46.56	18.62	Very Stable
2014	Entrust_SC	Swath	0	0	1	10	184396	0.00101696	0.156551	0.0898382	0.417258	274.55	1.03	2.52	0	25.88	27.87	54.19	46.56	18.62	Very Stable
2014	Entrust_SC	Swath	0	0	1	10	225438	0.00124331	0.191395	0.109834	0.510129	274.55	1.03	2.52	0	25.88	27.87	54.19	46.56	18.62	Very Stable
2014	Entrust_SC	Swath	0	0	1	10	174327	0.000961429	0.148002	0.0849326	0.394473	274.55	1.03	2.52	0	25.88	27.87	54.19	46.56	18.62	Very Stable
2014	Entrust_SC	Swath	0	0	1	10	167172	0.000921968	0.141928	0.0814467	0.378283	274.55	1.03	2.52	0	25.88	27.87	54.19	46.56	18.62	Very Stable
2014	Entrust_SC	Swath	0	0	1	10	135812	0.000749015	0.115303	0.066168	0.30732	274.55	1.03	2.52	0	25.88	27.87	54.19	46.56	18.62	Very Stable
2014	Entrust_SC	Swath	0	0	1	10	153553	0.000846858	0.130365	0.0748115	0.347465	274.55	1.03	2.52	0	25.88	27.87	54.19	46.56	18.62	Very Stable
2014	Entrust_SC	Swath	0	0	1	10	145307	0.000801381	0.123365	0.070794	0.328806	274.55	1.03	2.52	0	25.88	27.87	54.19	46.56	18.62	Very Stable
2014	Entrust_SC	Swath	0	0	1	10	126782	0.000699214	0.107637	0.0617685	0.286887	274.55	1.03	2.52	0	25.88	27.87	54.19	46.56	18.62	Very Stable
2014	Entrust_SC	L1	3	1	1	10	134253	0.00015446	0.0237776	0.013645	0.0633748	274.55	1.03	2.52	0	25.88	27.87	54.19	46.56	18.62	Very Stable
2014	Entrust_SC	L1	7	2	1	10	14952	1.72e-05	0.00264815	0.00151967	0.00705816	274.55	1.03	2.52	0	25.88	27.87	54.19	46.56	18.62	Very Stable
2014	Entrust_SC	L1	13	4	1	10	10524	1.21e-05	0.00186391	0.00106962	0.0049679	274.55	1.03	2.52	0	25.88	27.87	54.19	46.56	18.62	Very Stable
2014	Entrust_SC	L1	26	8	1	10	852	9.8e-07	0.000150898	8.66e-05	0.000402191	274.55	1.03	2.52	0	25.88	27.87	54.19	46.56	18.62	Very Stable
2014	Entrust_SC	L1	52	16	1	10	6	6.9e-09	1.06e-06	6.1e-07	2.83e-06	274.55	1.03	2.52	0	25.88	27.87	54.19	46.56	18.62	Very Stable
2014	Entrust_SC	L1	105	32	1	10	6	6.9e-09	1.06e-06	6.1e-07	2.83e-06	274.55	1.03	2.52	0	25.88	27.87	54.19	46.56	18.62	Very Stable
2014	Entrust_SC	L1	210		1	10	6	6.9e-09	1.06e-06	6.1e-07	2.83e-06	274.55	1.03	2.52	0	25.88	27.87	54.19	46.56	18.62	Very Stable
2014	Entrust_SC	L1	363		1	10	6	6.9e-09	1.06e-06	6.1e-07	2.83e-06	274.55	1.03	2.52	0	25.88	27.87	54.19	46.56	18.62	Very Stable
2014	Entrust_SC	L2	3	1	1	10	150907	0.000173621	0.0267272	0.0153376	0.0712364	274.55	1.03	2.52	0	25.88	27.87	54.19	46.56	18.62	Very Stable
2014	Entrust_SC	L2	7	2	1	10	15756	1.81e-05	0.00279055	0.00160138	0.0074377	274.55	1.03	2.52	0	25.88	27.87	54.19	46.56	18.62	Very Stable
2014	Entrust_SC	L2	13	4	1	10	6706	7.72e-06	0.0011877	0.000681574	0.0031656	274.55	1.03	2.52	0	25.88	27.87	54.19	46.56	18.62	Very Stable
2014	Entrust_SC	L2	26	8	1	10	5731	6.59e-06	0.00101502	0.000582478	0.00270535	274.55	1.03	2.52	0	25.88	27.87	54.19	46.56	18.62	Very Stable
2014	Entrust_SC	L2	52	16	1	10	282	3.24e-07	4.99e-05	2.87e-05	0.000133119	274.55	1.03	2.52	0	25.88	27.87	54.19	46.56	18.62	Very Stable
2014	Entrust_SC	L2	105	32	1	10	6	6.9e-09	1.06e-06	6.1e-07	2.83e-06	274.55	1.03	2.52	0	25.88	27.87	54.19	46.56	18.62	Very Stable
2014	Entrust_SC	L2	210		1	10	6	6.9e-09	1.06e-06	6.1e-07	2.83e-06	274.55	1.03	2.52	0	25.88	27.87	54.19	46.56	18.62	Very Stable
2014	Entrust_SC	L2	363		1	10	6	6.9e-09	1.06e-06	6.1e-07	2.83e-06	274.55	1.03	2.52	0	25.88	27.87	54.19	46.56	18.62	Very Stable
2014	Entrust_SC	Control	0	0	2	16	489038	0.000562645	0.0866136	0.0497041	0.230853	291.46	2.55	3.78	1.76	22.42	22.55	66	65.61	0.2	Stable
2014	Entrust_SC	Control	0	0	2	16	486151	0.000559324	0.0861023	0.0494106	0.22949	291.46	2.55	3.78	1.76	22.42	22.55	66	65.61	0.2	Stable
2014	Entrust_SC	Control	0	0	2	16	18	2.07e-08	3.19e-06	1.83e-06	8.5e-06	291.46	2.55	3.78	1.76	22.42	22.55	66	65.61	0.2	Stable
2014	Entrust_SC	Control	0	0	2	16	0	0	0	0	0	291.46	2.55	3.78	1.76	22.42	22.55	66	65.61	0.2	Stable
2014	Entrust_SC	Swath	0	0	2	16	183182	0.00101026	0.15552	0.0892468	0.414511	291.46	2.55	3.78	1.76	22.42	22.55	66	65.61	0.2	Stable
2014	Entrust_SC	Swath	0	0	2	16	172755	0.000952759	0.146668	0.0841667	0.390916	291.46	2.55	3.78	1.76	22.42	22.55	66	65.61	0.2	Stable
2014	Entrust_SC	Swath	0	0	2	16	186514	0.00102864	0.158349	0.0908701	0.42205	291.46	2.55	3.78	1.76	22.42	22.55	66	65.61	0.2	Stable
2014	Entrust_SC	Swath	0	0	2	16	176355	0.000972613	0.149724	0.0859207	0.399062	291.46	2.55	3.78	1.76	22.42	22.55	66	65.61	0.2	Stable
2014	Entrust_SC	Swath	0	0	2	16	170009	0.000937614	0.144336	0.0828289	0.384702	291.46	2.55	3.78	1.76	22.42	22.55	66	65.61	0.2	Stable
2014	Entrust_SC	Swath	0	0	2	16	135261	0.000745976	0.114836	0.0658995	0.306073	291.46	2.55	3.78	1.76	22.42	22.55	66	65.61	0.2	Stable
2014	Entrust_SC	Swath	0	0	2	16	158580	0.000874583	0.134633	0.0772606	0.35884	291.46	2.55	3.78	1.76	22.42	22.55	66	65.61	0.2	Stable
2014	Entrust_SC	Swath	0	0	2	16	151972	0.000838139	0.129023	0.0740412	0.343888	291.46	2.55	3.78	1.76	22.42	22.55	66	65.61	0.2	Stable
2014	Entrust_SC	L1	3	1	2	16	58321	6.71e-05	0.0103292	0.00592754	0.0275307	291.46	2.55	3.78	1.76	22.42	22.55	66	65.61	0.2	Stable
2014	Entrust_SC	L1	7	2	2	16	22436	2.58e-05	0.00397364	0.00228032	0.010591	291.46	2.55	3.78	1.76	22.42	22.55	66	65.61	0.2	Stable
2014	Entrust_SC	L1	13	4	2	16	8012	9.22e-06	0.00141901	0.000814311	0.0037821	291.46	2.55	3.78	1.76	22.42	22.55	66	65.61	0.2	Stable
2014	Entrust_SC	L1	26	8	2	16	2926	3.37e-06	0.000518224	0.000297388	0.00138123	291.46	2.55	3.78	1.76	22.42	22.55	66	65.61	0.2	Stable
2014	Entrust_SC	L1	52	16	2	16	181	2.08e-07	3.21e-05	1.84e-05	8.54e-05	291.46	2.55	3.78	1.76	22.42	22.55	66	65.61	0.2	Stable
2014	Entrust_SC	L1	105	32	2	16	6	6.9e-09	1.06e-06	6.1e-07	2.83e-06	291.46	2.55	3.78	1.76	22.42	22.55	66	65.61	0.2	Stable
2014	Entrust_SC	L1	210		2	16	6	6.9e-09	1.06e-06	6.1e-07	2.83e-06	291.46	2.55	3.78	1.76	22.42	22.55	66	65.61	0.2	Stable
2014	Entrust_SC	L1	363		2	16	6	6.9e-09	1.06e-06	6.1e-07	2.83e-06	291.46	2.55	3.78	1.76	22.42	22.55	66	65.61	0.2	Stable
2014	Entrust_SC	L2	3	1	2	16	60857	7e-05	0.0107784	0.00618529	0.0287278	291.46	2.55	3.78	1.76	22.42	22.55	66	65.61	0.2	Stable
2014	Entrust_SC	L2	7	2	2	16	12474	1.44e-05	0.00220927	0.00126781	0.00588841	291.46	2.55	3.78	1.76	22.42	22.55	66	65.61	0.2	Stable
2014	Entrust_SC	L2	13	4	2	16	6517	7.5e-06	0.00115423	0.000662365	0.00307638	291.46	2.55	3.78	1.76	22.42	22.55	66	65.61	0.2	Stable
2014	Entrust_SC	L2	26	8	2	16	2859	3.29e-06	0.000506358	0.000290579	0.00134961	291.46	2.55	3.78	1.76	22.42	22.55	66	65.61	0.2	Stable
2014	Entrust_SC	L2	52	16	2	16	752	8.65e-07	0.000133187	7.64e-05	0.000354985	291.46	2.55	3.78	1.76	22.42	22.55	66	65.61	0.2	Stable
2014	Entrust_SC	L2	105	32	2	16	104	1.2e-07	1.84e-05	1.06e-05	4.91e-05	291.46	2.55	3.78	1.76	22.42	22.55	66	65.61	0.2	Stable
2014	Entrust_SC	L2	210		2	16	6	6.9e-09	1.06e-06	6.1e-07	2.83e-06	291.46	2.55	3.78	1.76	22.42	22.55	66	65.61	0.2	Stable
2014	Entrust_SC	L2	363		2	16	6	6.9e-09	1.06e-06	6.1e-07	2.83e-06	291.46	2.55	3.78	1.76	22.42	22.55	66	65.61	0.2	Stable
2014	Entrust_SC	Control	0	0	3	19	479970	0.000552212	0.0850076	0.0487824	0.226572	287.05	2.75	3.78	1.76	24.77	24.79	59.98	60.5	0.03	Neutral
2014	Entrust_SC	Control	0	0	3	19	479813	0.000552032	0.0849797	0.0487665	0.226498	287.05	2.75	3.78	1.76	24.77	24.79	59.98	60.5	0.03	Neutral
2014	Entrust_SC	Control	0	0	3	19	0	0	0	0	0	287.05	2.75	3.78	1.76	24.77	24.79	59.98	60.5	0.03	Neutral
2014	Entrust_SC	Control	0	0	3	19	0	0	0	0	0	287.05	2.75	3.78	1.76	24.77	24.79	59.98	60.5	0.03	Neutral
2014	Entrust_SC	Swath	0	0	3	19	130053	0.000717254	0.110414	0.0633622	0.294288	287.05	2.75	3.78	1.76	24.77	24.79	59.98	60.5	0.03	Neutral
2014	Entrust_SC	Swath	0	0	3	19	127667	0.000704095	0.108388	0.0621997	0.288889	287.05	2.75	3.78	1.76	24.77	24.79	59.98	60.5	0.03	Neutral
2014	Entrust_SC	Swath	0	0	3	19	116081	0.000640197	0.0985519	0.056555	0.262672	287.05	2.75	3.78	1.76	24.77	24.79	59.98	60.5	0.03	Neutral
2014	Entrust_SC	Swath	0	0	3	19	148901	0.000821202	0.126416	0.072545	0.336938	287.05	2.75	3.78	1.76	24.77	24.79	59.98	60.5	0.03	Neutral
2014	Entrust_SC	Swath	0	0	3	19	223656	0.00123348	0.189882	0.108966	0.506097	287.05	2.75	3.78	1.76	24.77	24.79	59.98	60.5	0.03	Neutral
2014	Entrust_SC	Swath	0	0	3	19	158478	0.00087402	0.134547	0.0772109	0.35861	287.05	2.75	3.78	1.76	24.77	24.79	59.98	60.5	0.03	Neutral
2014	Entrust_SC	Swath	0	0	3	19	162791	0.000897807	0.138208	0.0793122	0.368369	287.05	2.75	3.78	1.76	24.77	24.79	59.98	60.5	0.03	Neutral
2014	Entrust_SC	Swath	0	0	3	19	166010	0.00091556	0.140941	0.0808805	0.375653	287.05	2.75	3.78	1.76	24.77	24.79	59.98	60.5	0.03	Neutral
2014	Entrust_SC	L1	3	1	3	19	327059	0.000376286	0.0579255	0.0332411	0.15439	287.05	2.75	3.78	1.76	24.77	24.79	59.98	60.5	0.03	Neutral
2014	Entrust_SC	L1	7	2	3	19	33110	3.81e-05	0.00586412	0.00336518	0.0156297	287.05	2.75	3.78	1.76	24.77	24.79	59.98	60.5	0.03	Neutral
2014	Entrust_SC	L1	13	4	3	19	14310	1.65e-05	0.00253445	0.00145442	0.0067551	287.05	2.75	3.78	1.76	24.77	24.79	59.98	60.5	0.03	Neutral
2014	Entrust_SC	L1	26	8	3	19	9980	1.15e-05	0.00176756	0.00101433	0.00471111	287.05	2.75	3.78	1.76	24.77	24.79	59.98	60.5	0.03	Neutral
2014	Entrust_SC	L1	52	16	3	19	168	1.93e-07	2.98e-05	1.71e-05	7.93e-05	287.05	2.75	3.78	1.76	24.77	24.79	59.98	60.5	0.03	Neutral
2014	Entrust_SC	L1	105	32	3	19	138	1.59e-07	2.44e-05	1.4e-05	6.51e-05	287.05	2.75	3.78	1.76	24.77	24.79	59.98	60.5	0.03	Neutral
2014	Entrust_SC	L1	210		3	19	6	6.9e-09	1.06e-06	6.1e-07	2.83e-06	287.05	2.75	3.78	1.76	24.77	24.79	59.98	60.5	0.03	Neutral
2014	Entrust_SC	L1	363		3	19	6	6.9e-09	1.06e-06	6.1e-07	2.83e-06	287.05	2.75	3.78	1.76	24.77	24.79	59.98	60.5	0.03	Neutral
2014	Entrust_SC	L2	3	1	3	19	290099	0.000333763	0.0513795	0.0294846	0.136943	287.05	2.75	3.78	1.76	24.77	24.79	59.98	60.5	0.03	Neutral
2014	Entrust_SC	L2	7	2	3	19	59626	6.86e-05	0.0105604	0.00606017	0.0281467	287.05	2.75	3.78	1.76	24.77	24.79	59.98	60.5	0.03	Neutral
2014	Entrust_SC	L2	13	4	3	19	21102	2.43e-05	0.00373738	0.00214473	0.0099613	287.05	2.75	3.78	1.76	24.77	24.79	59.98	60.5	0.03	Neutral
2014	Entrust_SC	L2	26	8	3	19	2766	3.18e-06	0.000489887	0.000281126	0.0013057	287.05	2.75	3.78	1.76	24.77	24.79	59.98	60.5	0.03	Neutral
2014	Entrust_SC	L2	52	16	3	19	978	1.13e-06	0.000173214	9.94e-05	0.00046167	287.05	2.75	3.78	1.76	24.77	24.79	59.98	60.5	0.03	Neutral
2014	Entrust_SC	L2	105	32	3	19	584	6.72e-07	0.000103432	5.94e-05	0.00027568	287.05	2.75	3.78	1.76	24.77	24.79	59.98	60.5	0.03	Neutral
2014	Entrust_SC	L2	210		3	19	6	6.9e-09	1.06e-06	6.1e-07	2.83e-06	287.05	2.75	3.78	1.76	24.77	24.79	59.98	60.5	0.03	Neutral
2014	Entrust_SC	L2	363		3	19	6	6.9e-09	1.06e-06	6.1e-07	2.83e-06	287.05	2.75	3.78	1.76	24.77	24.79	59.98	60.5	0.03	Neutral
2014	Entrust_WP	Control	0	0	1	1	503431	0.000775139	0.119325	0.0684758	0.324391	307.59	2.08	3.78	1.26	21.1	21.29	65.11	64.61	0.43	Stable
2014	Entrust_WP	Control	0	0	1	1	516322	0.000794987	0.12238	0.0702292	0.332697	307.59	2.08	3.78	1.26	21.1	21.29	65.11	64.61	0.43	Stable
2014	Entrust_WP	Control	0	0	1	1	0	0	0	0	0	307.59	2.08	3.78	1.26	21.1	21.29	65.11	64.61	0.43	Stable
2014	Entrust_WP	Control	0	0	1	1	0	0	0	0	0	307.59	2.08	3.78	1.26	21.1	21.29	65.11	64.61	0.43	Stable
2014	Entrust_WP	Swath	0	0	1	1	385359	0.000593342	0.0913391	0.0524158	0.24831	307.59	2.08	3.78	1.26	21.1	21.29	65.11	64.61	0.43	Stable
2014	Entrust_WP	Swath	0	0	1	1	329179	0.000506841	0.0780231	0.0447743	0.21211	307.59	2.08	3.78	1.26	21.1	21.29	65.11	64.61	0.43	Stable
2014	Entrust_WP	Swath	0	0	1	1	385893	0.000594164	0.0914656	0.0524885	0.248654	307.59	2.08	3.78	1.26	21.1	21.29	65.11	64.61	0.43	Stable
2014	Entrust_WP	Swath	0	0	1	1	416631	0.000641492	0.0987512	0.0566694	0.26846	307.59	2.08	3.78	1.26	21.1	21.29	65.11	64.61	0.43	Stable
2014	Entrust_WP	Swath	0	0	1	1	348022	0.000535854	0.0824893	0.0473373	0.224252	307.59	2.08	3.78	1.26	21.1	21.29	65.11	64.61	0.43	Stable
2014	Entrust_WP	Swath	0	0	1	1	426711	0.000657012	0.10114	0.0580405	0.274956	307.59	2.08	3.78	1.26	21.1	21.29	65.11	64.61	0.43	Stable
2014	Entrust_WP	Swath	0	0	1	1	464711	0.000715521	0.110147	0.0632091	0.299441	307.59	2.08	3.78	1.26	21.1	21.29	65.11	64.61	0.43	Stable
2014	Entrust_WP	Swath	0	0	1	1	443924	0.000683515	0.10522	0.0603817	0.286047	307.59	2.08	3.78	1.26	21.1	21.29	65.11	64.61	0.43	Stable
2014	Entrust_WP	L1	3	1	1	1	288239	0.000443805	0.0683194	0.0392057	0.18573	307.59	2.08	3.78	1.26	21.1	21.29	65.11	64.61	0.43	Stable
2014	Entrust_WP	L1	7	2	1	1	43359	6.68e-05	0.0102771	0.00589761	0.0279388	307.59	2.08	3.78	1.26	21.1	21.29	65.11	64.61	0.43	Stable
2014	Entrust_WP	L1	13	4	1	1	27910	4.3e-05	0.00661532	0.00379627	0.0179841	307.59	2.08	3.78	1.26	21.1	21.29	65.11	64.61	0.43	Stable
2014	Entrust_WP	L1	26	8	1	1	3985	6.14e-06	0.000944538	0.000542032	0.00256778	307.59	2.08	3.78	1.26	21.1	21.29	65.11	64.61	0.43	Stable
2014	Entrust_WP	L1	52	16	1	1	1221	1.88e-06	0.000289405	0.000166078	0.000786764	307.59	2.08	3.78	1.26	21.1	21.29	65.11	64.61	0.43	Stable
2014	Entrust_WP	L1	105	32	1	1	296	4.56e-07	7.02e-05	4.03e-05	0.000190731	307.59	2.08	3.78	1.26	21.1	21.29	65.11	64.61	0.43	Stable
2014	Entrust_WP	L1	210		1	1	7	1.08e-08	1.66e-06	9.52e-07	4.51e-06	307.59	2.08	3.78	1.26	21.1	21.29	65.11	64.61	0.43	Stable
2014	Entrust_WP	L1	363		1	1	7	1.08e-08	1.66e-06	9.52e-07	4.51e-06	307.59	2.08	3.78	1.26	21.1	21.29	65.11	64.61	0.43	Stable
2014	Entrust_WP	L2	3	1	1	1	458673	0.000706224	0.108716	0.0623879	0.295551	307.59	2.08	3.78	1.26	21.1	21.29	65.11	64.61	0.43	Stable
2014	Entrust_WP	L2	7	2	1	1	97535	0.000150176	0.0231181	0.0132665	0.0628477	307.59	2.08	3.78	1.26	21.1	21.29	65.11	64.61	0.43	Stable
2014	Entrust_WP	L2	13	4	1	1	30558	4.71e-05	0.00724296	0.00415644	0.0196904	307.59	2.08	3.78	1.26	21.1	21.29	65.11	64.61	0.43	Stable
2014	Entrust_WP	L2	26	8	1	1	12366	1.9e-05	0.00293103	0.001682	0.00796816	307.59	2.08	3.78	1.26	21.1	21.29	65.11	64.61	0.43	Stable
2014	Entrust_WP	L2	52	16	1	1	2194	3.38e-06	0.000520029	0.000298424	0.00141373	307.59	2.08	3.78	1.26	21.1	21.29	65.11	64.61	0.43	Stable
2014	Entrust_WP	L2	105	32	1	1	102	1.57e-07	2.42e-05	1.39e-05	6.57e-05	307.59	2.08	3.78	1.26	21.1	21.29	65.11	64.61	0.43	Stable
2014	Entrust_WP	L2	210		1	1	7	1.08e-08	1.66e-06	9.52e-07	4.51e-06	307.59	2.08	3.78	1.26	21.1	21.29	65.11	64.61	0.43	Stable
2014	Entrust_WP	L2	363		1	1	7	1.08e-08	1.66e-06	9.52e-07	4.51e-06	307.59	2.08	3.78	1.26	21.1	21.29	65.11	64.61	0.43	Stable
2014	Entrust_WP	Control	0	0	2	14	499467	0.000574644	0.0884607	0.050764	0.240485	302.58	1.44	2.27	0.76	19.75	19.61	75.36	76.76	-0.66	Unstable
2014	Entrust_WP	Control	0	0	2	14	499249	0.000574393	0.0884221	0.0507419	0.24038	302.58	1.44	2.27	0.76	19.75	19.61	75.36	76.76	-0.66	Unstable
2014	Entrust_WP	Control	0	0	2	14	425	4.89e-07	7.53e-05	4.32e-05	0.00020463	302.58	1.44	2.27	0.76	19.75	19.61	75.36	76.76	-0.66	Unstable
2014	Entrust_WP	Control	0	0	2	14	0	0	0	0	0	302.58	1.44	2.27	0.76	19.75	19.61	75.36	76.76	-0.66	Unstable
2014	Entrust_WP	Swath	0	0	2	14	176735	0.000974709	0.150047	0.0861058	0.40791	302.58	1.44	2.27	0.76	19.75	19.61	75.36	76.76	-0.66	Unstable
2014	Entrust_WP	Swath	0	0	2	14	208574	0.0011503	0.177078	0.101618	0.481395	302.58	1.44	2.27	0.76	19.75	19.61	75.36	76.76	-0.66	Unstable
2014	Entrust_WP	Swath	0	0	2	14	229264	0.00126441	0.194643	0.111698	0.529148	302.58	1.44	2.27	0.76	19.75	19.61	75.36	76.76	-0.66	Unstable
2014	Entrust_WP	Swath	0	0	2	14	185091	0.00102079	0.157141	0.0901769	0.427196	302.58	1.44	2.27	0.76	19.75	19.61	75.36	76.76	-0.66	Unstable
2014	Entrust_WP	Swath	0	0	2	14	219172	0.00120875	0.186075	0.106781	0.505856	302.58	1.44	2.27	0.76	19.75	19.61	75.36	76.76	-0.66	Unstable
2014	Entrust_WP	Swath	0	0	2	14	181451	0.00100072	0.154051	0.0884034	0.418795	302.58	1.44	2.27	0.76	19.75	19.61	75.36	76.76	-0.66	Unstable
2014	Entrust_WP	Swath	0	0	2	14	163309	0.000900663	0.138648	0.0795646	0.376922	302.58	1.44	2.27	0.76	19.75	19.61	75.36	76.76	-0.66	Unstable
2014	Entrust_WP	Swath	0	0	2	14	164723	0.000908462	0.139849	0.0802535	0.380186	302.58	1.44	2.27	0.76	19.75	19.61	75.36	76.76	-0.66	Unstable
2014	Entrust_WP	L1	3	1	2	14	381768	0.000439229	0.067615	0.0388015	0.183815	302.58	1.44	2.27	0.76	19.75	19.61	75.36	76.76	-0.66	Unstable
2014	Entrust_WP	L1	7	2	2	14	41724	4.8e-05	0.00738974	0.00424068	0.0200894	302.58	1.44	2.27	0.76	19.75	19.61	75.36	76.76	-0.66	Unstable
2014	Entrust_WP	L1	13	4	2	14	24591	2.83e-05	0.00435532	0.00249934	0.0118402	302.58	1.44	2.27	0.76	19.75	19.61	75.36	76.76	-0.66	Unstable
2014	Entrust_WP	L1	26	8	2	14	12076	1.39e-05	0.00213878	0.00122736	0.00581439	302.58	1.44	2.27	0.76	19.75	19.61	75.36	76.76	-0.66	Unstable
2014	Entrust_WP	L1	52	16	2	14	1848	2.13e-06	0.0003273	0.000187824	0.000889781	302.58	1.44	2.27	0.76	19.75	19.61	75.36	76.76	-0.66	Unstable
2014	Entrust_WP	L1	105	32	2	14	6	6.9e-09	1.06e-06	6.1e-07	2.89e-06	302.58	1.44	2.27	0.76	19.75	19.61	75.36	76.76	-0.66	Unstable
2014	Entrust_WP	L1	210		2	14	6	6.9e-09	1.06e-06	6.1e-07	2.89e-06	302.58	1.44	2.27	0.76	19.75	19.61	75.36	76.76	-0.66	Unstable
2014	Entrust_WP	L1	363		2	14	6	6.9e-09	1.06e-06	6.1e-07	2.89e-06	302.58	1.44	2.27	0.76	19.75	19.61	75.36	76.76	-0.66	Unstable
2014	Entrust_WP	L2	3	1	2	14	419559	0.000482709	0.0743082	0.0426425	0.202011	302.58	1.44	2.27	0.76	19.75	19.61	75.36	76.76	-0.66	Unstable
2014	Entrust_WP	L2	7	2	2	14	63028	7.25e-05	0.0111629	0.00640594	0.0303469	302.58	1.44	2.27	0.76	19.75	19.61	75.36	76.76	-0.66	Unstable
2014	Entrust_WP	L2	13	4	2	14	23727	2.73e-05	0.00420229	0.00241153	0.0114242	302.58	1.44	2.27	0.76	19.75	19.61	75.36	76.76	-0.66	Unstable
2014	Entrust_WP	L2	26	8	2	14	7777	8.95e-06	0.00137739	0.000790426	0.0037445	302.58	1.44	2.27	0.76	19.75	19.61	75.36	76.76	-0.66	Unstable
2014	Entrust_WP	L2	52	16	2	14	728	8.38e-07	0.000128936	7.4e-05	0.00035052	302.58	1.44	2.27	0.76	19.75	19.61	75.36	76.76	-0.66	Unstable
2014	Entrust_WP	L2	105	32	2	14	6	6.9e-09	1.06e-06	6.1e-07	2.89e-06	302.58	1.44	2.27	0.76	19.75	19.61	75.36	76.76	-0.66	Unstable
2014	Entrust_WP	L2	210		2	14	6	6.9e-09	1.06e-06	6.1e-07	2.89e-06	302.58	1.44	2.27	0.76	19.75	19.61	75.36	76.76	-0.66	Unstable
2014	Entrust_WP	L2	363		2	14	6	6.9e-09	1.06e-06	6.1e-07	2.89e-06	302.58	1.44	2.27	0.76	19.75	19.61	75.36	76.76	-0.66	Unstable
2014	Entrust_WP	Control	0	0	3	15	501214	0.000576654	0.0887701	0.0509416	0.241326	296.88	2.45	3.27	1.51	21.41	21.33	67.83	67.8	-0.15	Unstable
2014	Entrust_WP	Control	0	0	3	15	491325	0.000565276	0.0870186	0.0499365	0.236565	296.88	2.45	3.27	1.51	21.41	21.33	67.83	67.8	-0.15	Unstable
2014	Entrust_WP	Control	0	0	3	15	0	0	0	0	0	296.88	2.45	3.27	1.51	21.41	21.33	67.83	67.8	-0.15	Unstable
2014	Entrust_WP	Control	0	0	3	15	0	0	0	0	0	296.88	2.45	3.27	1.51	21.41	21.33	67.83	67.8	-0.15	Unstable
2014	Entrust_WP	Swath	0	0	3	15	139414	0.00076888	0.118361	0.0679229	0.321772	296.88	2.45	3.27	1.51	21.41	21.33	67.83	67.8	-0.15	Unstable
2014	Entrust_WP	Swath	0	0	3	15	113602	0.000626525	0.0964472	0.0553472	0.262197	296.88	2.45	3.27	1.51	21.41	21.33	67.83	67.8	-0.15	Unstable
2014	Entrust_WP	Swath	0	0	3	15	170163	0.000938464	0.144467	0.0829039	0.392741	296.88	2.45	3.27	1.51	21.41	21.33	67.83	67.8	-0.15	Unstable
2014	Entrust_WP	Swath	0	0	3	15	104490	0.000576271	0.0887112	0.0509078	0.241166	296.88	2.45	3.27	1.51	21.41	21.33	67.83	67.8	-0.15	Unstable
2014	Entrust_WP	Swath	0	0	3	15	189493	0.00104507	0.160878	0.0923215	0.437356	296.88	2.45	3.27	1.51	21.41	21.33	67.83	67.8	-0.15	Unstable
2014	Entrust_WP	Swath	0	0	3	15	164333	0.000906311	0.139517	0.0800635	0.379286	296.88	2.45	3.27	1.51	21.41	21.33	67.83	67.8	-0.15	Unstable
2014	Entrust_WP	Swath	0	0	3	15	189232	0.00104363	0.160657	0.0921944	0.436753	296.88	2.45	3.27	1.51	21.41	21.33	67.83	67.8	-0.15	Unstable
2014	Entrust_WP	Swath	0	0	3	15	181627	0.00100169	0.1542	0.0884892	0.419201	296.88	2.45	3.27	1.51	21.41	21.33	67.83	67.8	-0.15	Unstable
2014	Entrust_WP	L1	3	1	3	15	382969	0.000440611	0.0678277	0.0389236	0.184393	296.88	2.45	3.27	1.51	21.41	21.33	67.83	67.8	-0.15	Unstable
2014	Entrust_WP	L1	7	2	3	15	125358	0.000144226	0.0222022	0.0127409	0.0603578	296.88	2.45	3.27	1.51	21.41	21.33	67.83	67.8	-0.15	Unstable
2014	Entrust_WP	L1	13	4	3	15	60987	7.02e-05	0.0108014	0.0061985	0.0293642	296.88	2.45	3.27	1.51	21.41	21.33	67.83	67.8	-0.15	Unstable
2014	Entrust_WP	L1	26	8	3	15	16405	1.89e-05	0.00290549	0.00166734	0.00789873	296.88	2.45	3.27	1.51	21.41	21.33	67.83	67.8	-0.15	Unstable
2014	Entrust_WP	L1	52	16	3	15	688	7.92e-07	0.000121852	6.99e-05	0.00033126	296.88	2.45	3.27	1.51	21.41	21.33	67.83	67.8	-0.15	Unstable
2014	Entrust_WP	L1	105	32	3	15	6	6.9e-09	1.06e-06	6.1e-07	2.89e-06	296.88	2.45	3.27	1.51	21.41	21.33	67.83	67.8	-0.15	Unstable
2014	Entrust_WP	L1	210		3	15	6	6.9e-09	1.06e-06	6.1e-07	2.89e-06	296.88	2.45	3.27	1.51	21.41	21.33	67.83	67.8	-0.15	Unstable
2014	Entrust_WP	L1	363		3	15	6	6.9e-09	1.06e-06	6.1e-07	2.89e-06	296.88	2.45	3.27	1.51	21.41	21.33	67.83	67.8	-0.15	Unstable
2014	Entrust_WP	L2	3	1	3	15	438483	0.000504481	0.0776598	0.0445658	0.211122	296.88	2.45	3.27	1.51	21.41	21.33	67.83	67.8	-0.15	Unstable
2014	Entrust_WP	L2	7	2	3	15	48584	5.59e-05	0.00860472	0.0049379	0.0233924	296.88	2.45	3.27	1.51	21.41	21.33	67.83	67.8	-0.15	Unstable
2014	Entrust_WP	L2	13	4	3	15	25222	2.9e-05	0.00446707	0.00256347	0.012144	296.88	2.45	3.27	1.51	21.41	21.33	67.83	67.8	-0.15	Unstable
2014	Entrust_WP	L2	26	8	3	15	8736	1.01e-05	0.00154723	0.000887896	0.00420624	296.88	2.45	3.27	1.51	21.41	21.33	67.83	67.8	-0.15	Unstable
2014	Entrust_WP	L2	52	16	3	15	584	6.72e-07	0.000103432	5.94e-05	0.000281186	296.88	2.45	3.27	1.51	21.41	21.33	67.83	67.8	-0.15	Unstable
2014	Entrust_WP	L2	105	32	3	15	6	6.9e-09	1.06e-06	6.1e-07	2.89e-06	296.88	2.45	3.27	1.51	21.41	21.33	67.83	67.8	-0.15	Unstable
2014	Entrust_WP	L2	210		3	15	6	6.9e-09	1.06e-06	6.1e-07	2.89e-06	296.88	2.45	3.27	1.51	21.41	21.33	67.83	67.8	-0.15	Unstable
2014	Entrust_WP	L2	363		3	15	6	6.9e-09	1.06e-06	6.1e-07	2.89e-06	296.88	2.45	3.27	1.51	21.41	21.33	67.83	67.8	-0.15	Unstable
2014	Maximizer	Control	0	0	1	3	471442	0.000725885	0.111743	0.0641247	1.63225	263.03	1.49	2.77	0.5	25.04	25.64	54.79	53.61	2.71	Very Stable
2014	Maximizer	Control	0	0	1	3	469238	0.000722491	0.11122	0.0638249	1.62462	263.03	1.49	2.77	0.5	25.04	25.64	54.79	53.61	2.71	Very Stable
2014	Maximizer	Control	0	0	1	3	0	0	0	0	0	263.03	1.49	2.77	0.5	25.04	25.64	54.79	53.61	2.71	Very Stable
2014	Maximizer	Control	0	0	1	3	0	0	0	0	0	263.03	1.49	2.77	0.5	25.04	25.64	54.79	53.61	2.71	Very Stable
2014	Maximizer	Swath	0	0	1	3	287106	0.000442061	0.0680508	0.0390516	0.994031	263.03	1.49	2.77	0.5	25.04	25.64	54.79	53.61	2.71	Very Stable
2014	Maximizer	Swath	0	0	1	3	285249	0.000439201	0.0676107	0.038799	0.987601	263.03	1.49	2.77	0.5	25.04	25.64	54.79	53.61	2.71	Very Stable
2014	Maximizer	Swath	0	0	1	3	276388	0.000425558	0.0655104	0.0375938	0.956922	263.03	1.49	2.77	0.5	25.04	25.64	54.79	53.61	2.71	Very Stable
2014	Maximizer	Swath	0	0	1	3	452751	0.000697106	0.107313	0.0615824	1.56753	263.03	1.49	2.77	0.5	25.04	25.64	54.79	53.61	2.71	Very Stable
2014	Maximizer	Swath	0	0	1	3	342371	0.000527153	0.0811499	0.0465687	1.18537	263.03	1.49	2.77	0.5	25.04	25.64	54.79	53.61	2.71	Very Stable
2014	Maximizer	Swath	0	0	1	3	487274	0.000750262	0.115495	0.0662781	1.68706	263.03	1.49	2.77	0.5	25.04	25.64	54.79	53.61	2.71	Very Stable
2014	Maximizer	Swath	0	0	1	3	499229	0.000768669	0.118329	0.0679042	1.72845	263.03	1.49	2.77	0.5	25.04	25.64	54.79	53.61	2.71	Very Stable
2014	Maximizer	Swath	0	0	1	3	500933	0.000771293	0.118733	0.068136	1.73435	263.03	1.49	2.77	0.5	25.04	25.64	54.79	53.61	2.71	Very Stable
2014	Maximizer	L1	3	1	1	3	332411	0.000511817	0.0787891	0.0452139	1.15089	263.03	1.49	2.77	0.5	25.04	25.64	54.79	53.61	2.71	Very Stable
2014	Maximizer	L1	7	2	1	3	12484	1.92e-05	0.002959	0.00169805	0.0432226	263.03	1.49	2.77	0.5	25.04	25.64	54.79	53.61	2.71	Very Stable
2014	Maximizer	L1	13	4	1	3	8027	1.24e-05	0.00190259	0.00109182	0.0277914	263.03	1.49	2.77	0.5	25.04	25.64	54.79	53.61	2.71	Very Stable
2014	Maximizer	L1	26	8	1	3	249	3.83e-07	5.9e-05	3.39e-05	0.000862098	263.03	1.49	2.77	0.5	25.04	25.64	54.79	53.61	2.71	Very Stable
2014	Maximizer	L1	52	16	1	3	422	6.5e-07	0.000100024	5.74e-05	0.00146107	263.03	1.49	2.77	0.5	25.04	25.64	54.79	53.61	2.71	Very Stable
2014	Maximizer	L1	105	32	1	3	7	1.08e-08	1.66e-06	9.52e-07	2.42e-05	263.03	1.49	2.77	0.5	25.04	25.64	54.79	53.61	2.71	Very Stable
2014	Maximizer	L1	210		1	3	7	1.08e-08	1.66e-06	9.52e-07	2.42e-05	263.03	1.49	2.77	0.5	25.04	25.64	54.79	53.61	2.71	Very Stable
2014	Maximizer	L1	363		1	3	7	1.08e-08	1.66e-06	9.52e-07	2.42e-05	263.03	1.49	2.77	0.5	25.04	25.64	54.79	53.61	2.71	Very Stable
2014	Maximizer	L2	3	1	1	3	68390	0.000105301	0.01621	0.00930228	0.236783	263.03	1.49	2.77	0.5	25.04	25.64	54.79	53.61	2.71	Very Stable
2014	Maximizer	L2	7	2	1	3	4546	7e-06	0.00107751	0.000618339	0.0157394	263.03	1.49	2.77	0.5	25.04	25.64	54.79	53.61	2.71	Very Stable
2014	Maximizer	L2	13	4	1	3	1435	2.21e-06	0.000340128	0.000195186	0.00496832	263.03	1.49	2.77	0.5	25.04	25.64	54.79	53.61	2.71	Very Stable
2014	Maximizer	L2	26	8	1	3	1234	1.9e-06	0.000292487	0.000167846	0.00427241	263.03	1.49	2.77	0.5	25.04	25.64	54.79	53.61	2.71	Very Stable
2014	Maximizer	L2	52	16	1	3	68	1.05e-07	1.61e-05	9.25e-06	0.000235433	263.03	1.49	2.77	0.5	25.04	25.64	54.79	53.61	2.71	Very Stable
2014	Maximizer	L2	105	32	1	3	7	1.08e-08	1.66e-06	9.52e-07	2.42e-05	263.03	1.49	2.77	0.5	25.04	25.64	54.79	53.61	2.71	Very Stable
2014	Maximizer	L2	210		1	3	7	1.08e-08	1.66e-06	9.52e-07	2.42e-05	263.03	1.49	2.77	0.5	25.04	25.64	54.79	53.61	2.71	Very Stable
2014	Maximizer	L2	363		1	3	7	1.08e-08	1.66e-06	9.52e-07	2.42e-05	263.03	1.49	2.77	0.5	25.04	25.64	54.79	53.61	2.71	Very Stable
2014	Maximizer	Control	0	0	2	13	508525	0.000585065	0.0900649	0.0516847	1.3156	319.17	2.2	3.53	0.76	20.7	21.71	69.58	68.45	2.09	Very Stable
2014	Maximizer	Control	0	0	2	13	506479	0.000582711	0.0897026	0.0514767	1.3103	319.17	2.2	3.53	0.76	20.7	21.71	69.58	68.45	2.09	Very Stable
2014	Maximizer	Control	0	0	2	13	0	0	0	0	0	319.17	2.2	3.53	0.76	20.7	21.71	69.58	68.45	2.09	Very Stable
2014	Maximizer	Control	0	0	2	13	0	0	0	0	0	319.17	2.2	3.53	0.76	20.7	21.71	69.58	68.45	2.09	Very Stable
2014	Maximizer	Swath	0	0	2	13	160247	0.000883776	0.136049	0.0780728	1.98729	319.17	2.2	3.53	0.76	20.7	21.71	69.58	68.45	2.09	Very Stable
2014	Maximizer	Swath	0	0	2	13	145133	0.000800421	0.123217	0.0707092	1.79985	319.17	2.2	3.53	0.76	20.7	21.71	69.58	68.45	2.09	Very Stable
2014	Maximizer	Swath	0	0	2	13	200314	0.00110475	0.170065	0.0975935	2.48417	319.17	2.2	3.53	0.76	20.7	21.71	69.58	68.45	2.09	Very Stable
2014	Maximizer	Swath	0	0	2	13	181780	0.00100253	0.15433	0.0885637	2.25432	319.17	2.2	3.53	0.76	20.7	21.71	69.58	68.45	2.09	Very Stable
2014	Maximizer	Swath	0	0	2	13	126081	0.000695348	0.107042	0.061427	1.56358	319.17	2.2	3.53	0.76	20.7	21.71	69.58	68.45	2.09	Very Stable
2014	Maximizer	Swath	0	0	2	13	124012	0.000683937	0.105285	0.060419	1.53792	319.17	2.2	3.53	0.76	20.7	21.71	69.58	68.45	2.09	Very Stable
2014	Maximizer	Swath	0	0	2	13	131784	0.0007268	0.111884	0.0642055	1.6343	319.17	2.2	3.53	0.76	20.7	21.71	69.58	68.45	2.09	Very Stable
2014	Maximizer	Swath	0	0	2	13	91525	0.000504768	0.077704	0.0445912	1.13504	319.17	2.2	3.53	0.76	20.7	21.71	69.58	68.45	2.09	Very Stable
2014	Maximizer	L1	3	1	2	13	33703	3.88e-05	0.00596914	0.00342545	0.0871924	319.17	2.2	3.53	0.76	20.7	21.71	69.58	68.45	2.09	Very Stable
2014	Maximizer	L1	7	2	2	13	2813	3.24e-06	0.000498211	0.000285903	0.00727746	319.17	2.2	3.53	0.76	20.7	21.71	69.58	68.45	2.09	Very Stable
2014	Maximizer	L1	13	4	2	13	1158	1.33e-06	0.000205094	0.000117695	0.00299584	319.17	2.2	3.53	0.76	20.7	21.71	69.58	68.45	2.09	Very Stable
2014	Maximizer	L1	26	8	2	13	131	1.51e-07	2.32e-05	1.33e-05	0.000338908	319.17	2.2	3.53	0.76	20.7	21.71	69.58	68.45	2.09	Very Stable
2014	Maximizer	L1	52	16	2	13	338	3.89e-07	5.99e-05	3.44e-05	0.000874433	319.17	2.2	3.53	0.76	20.7	21.71	69.58	68.45	2.09	Very Stable
2014	Maximizer	L1	105	32	2	13	6	6.9e-09	1.06e-06	6.1e-07	1.55e-05	319.17	2.2	3.53	0.76	20.7	21.71	69.58	68.45	2.09	Very Stable
2014	Maximizer	L1	210		2	13	6	6.9e-09	1.06e-06	6.1e-07	1.55e-05	319.17	2.2	3.53	0.76	20.7	21.71	69.58	68.45	2.09	Very Stable
2014	Maximizer	L1	363		2	13	6	6.9e-09	1.06e-06	6.1e-07	1.55e-05	319.17	2.2	3.53	0.76	20.7	21.71	69.58	68.45	2.09	Very Stable
2014	Maximizer	L2	3	1	2	13	262023	0.000301461	0.0464069	0.0266311	0.677875	319.17	2.2	3.53	0.76	20.7	21.71	69.58	68.45	2.09	Very Stable
2014	Maximizer	L2	7	2	2	13	11007	1.27e-05	0.00194945	0.00111871	0.028476	319.17	2.2	3.53	0.76	20.7	21.71	69.58	68.45	2.09	Very Stable
2014	Maximizer	L2	13	4	2	13	4820	5.55e-06	0.000853671	0.000489888	0.0124697	319.17	2.2	3.53	0.76	20.7	21.71	69.58	68.45	2.09	Very Stable
2014	Maximizer	L2	26	8	2	13	1532	1.76e-06	0.000271333	0.000155707	0.00396341	319.17	2.2	3.53	0.76	20.7	21.71	69.58	68.45	2.09	Very Stable
2014	Maximizer	L2	52	16	2	13	61	7.02e-08	1.08e-05	6.2e-06	0.000157812	319.17	2.2	3.53	0.76	20.7	21.71	69.58	68.45	2.09	Very Stable
2014	Maximizer	L2	105	32	2	13	6	6.9e-09	1.06e-06	6.1e-07	1.55e-05	319.17	2.2	3.53	0.76	20.7	21.71	69.58	68.45	2.09	Very Stable
2014	Maximizer	L2	210		2	13	6	6.9e-09	1.06e-06	6.1e-07	1.55e-05	319.17	2.2	3.53	0.76	20.7	21.71	69.58	68.45	2.09	Very Stable
2014	Maximizer	L2	363		2	13	6	6.9e-09	1.06e-06	6.1e-07	1.55e-05	319.17	2.2	3.53	0.76	20.7	21.71	69.58	68.45	2.09	Very Stable
2014	Maximizer	Control	0	0	3	24	503464	0.000579242	0.0891686	0.0511703	1.3025	309.89	3.09	4.53	2.01	22.66	25.76	63.37	50.33	3.24	Very Stable
2014	Maximizer	Control	0	0	3	24	507289	0.000583643	0.089846	0.051559	1.3124	309.89	3.09	4.53	2.01	22.66	25.76	63.37	50.33	3.24	Very Stable
2014	Maximizer	Control	0	0	3	24	326	3.75e-07	5.77e-05	3.31e-05	0.000843388	309.89	3.09	4.53	2.01	22.66	25.76	63.37	50.33	3.24	Very Stable
2014	Maximizer	Control	0	0	3	24	63	7.25e-08	1.12e-05	6.4e-06	0.000162986	309.89	3.09	4.53	2.01	22.66	25.76	63.37	50.33	3.24	Very Stable
2014	Maximizer	Swath	0	0	3	24	153131	0.000844531	0.130007	0.0746059	1.89904	309.89	3.09	4.53	2.01	22.66	25.76	63.37	50.33	3.24	Very Stable
2014	Maximizer	Swath	0	0	3	24	151039	0.000832993	0.128231	0.0735866	1.87309	309.89	3.09	4.53	2.01	22.66	25.76	63.37	50.33	3.24	Very Stable
2014	Maximizer	Swath	0	0	3	24	109295	0.000602771	0.0927906	0.0532488	1.35541	309.89	3.09	4.53	2.01	22.66	25.76	63.37	50.33	3.24	Very Stable
2014	Maximizer	Swath	0	0	3	24	155525	0.000857734	0.13204	0.0757722	1.92873	309.89	3.09	4.53	2.01	22.66	25.76	63.37	50.33	3.24	Very Stable
2014	Maximizer	Swath	0	0	3	24	164824	0.000909019	0.139934	0.0803027	2.04405	309.89	3.09	4.53	2.01	22.66	25.76	63.37	50.33	3.24	Very Stable
2014	Maximizer	Swath	0	0	3	24	171769	0.000947321	0.145831	0.0836863	2.13017	309.89	3.09	4.53	2.01	22.66	25.76	63.37	50.33	3.24	Very Stable
2014	Maximizer	Swath	0	0	3	24	137833	0.000760161	0.117019	0.0671526	1.70932	309.89	3.09	4.53	2.01	22.66	25.76	63.37	50.33	3.24	Very Stable
2014	Maximizer	Swath	0	0	3	24	101291	0.000558629	0.0859953	0.0493493	1.25615	309.89	3.09	4.53	2.01	22.66	25.76	63.37	50.33	3.24	Very Stable
2014	Maximizer	L1	3	1	3	24	95627	0.00011002	0.0169365	0.00971919	0.247395	309.89	3.09	4.53	2.01	22.66	25.76	63.37	50.33	3.24	Very Stable
2014	Maximizer	L1	7	2	3	24	27398	3.15e-05	0.00485246	0.00278464	0.0708808	309.89	3.09	4.53	2.01	22.66	25.76	63.37	50.33	3.24	Very Stable
2014	Maximizer	L1	13	4	3	24	9070	1.04e-05	0.00160639	0.000921842	0.0234648	309.89	3.09	4.53	2.01	22.66	25.76	63.37	50.33	3.24	Very Stable
2014	Maximizer	L1	26	8	3	24	4295	4.94e-06	0.000760688	0.000436528	0.0111115	309.89	3.09	4.53	2.01	22.66	25.76	63.37	50.33	3.24	Very Stable
2014	Maximizer	L1	52	16	3	24	385	4.43e-07	6.82e-05	3.91e-05	0.000996026	309.89	3.09	4.53	2.01	22.66	25.76	63.37	50.33	3.24	Very Stable
2014	Maximizer	L1	105	32	3	24	6	6.9e-09	1.06e-06	6.1e-07	1.55e-05	309.89	3.09	4.53	2.01	22.66	25.76	63.37	50.33	3.24	Very Stable
2014	Maximizer	L1	210		3	24	6	6.9e-09	1.06e-06	6.1e-07	1.55e-05	309.89	3.09	4.53	2.01	22.66	25.76	63.37	50.33	3.24	Very Stable
2014	Maximizer	L1	363		3	24	6	6.9e-09	1.06e-06	6.1e-07	1.55e-05	309.89	3.09	4.53	2.01	22.66	25.76	63.37	50.33	3.24	Very Stable
2014	Maximizer	L2	3	1	3	24	93206	0.000107235	0.0165077	0.00947312	0.241131	309.89	3.09	4.53	2.01	22.66	25.76	63.37	50.33	3.24	Very Stable
2014	Maximizer	L2	7	2	3	24	36357	4.18e-05	0.00643919	0.0036952	0.0940585	309.89	3.09	4.53	2.01	22.66	25.76	63.37	50.33	3.24	Very Stable
2014	Maximizer	L2	13	4	3	24	9133	1.05e-05	0.00161755	0.000928245	0.0236278	309.89	3.09	4.53	2.01	22.66	25.76	63.37	50.33	3.24	Very Stable
2014	Maximizer	L2	26	8	3	24	2497	2.87e-06	0.000442244	0.000253786	0.00645994	309.89	3.09	4.53	2.01	22.66	25.76	63.37	50.33	3.24	Very Stable
2014	Maximizer	L2	52	16	3	24	614	7.06e-07	0.000108746	6.24e-05	0.00158847	309.89	3.09	4.53	2.01	22.66	25.76	63.37	50.33	3.24	Very Stable
2014	Maximizer	L2	105	32	3	24	6	6.9e-09	1.06e-06	6.1e-07	1.55e-05	309.89	3.09	4.53	2.01	22.66	25.76	63.37	50.33	3.24	Very Stable
2014	Maximizer	L2	210		3	24	6	6.9e-09	1.06e-06	6.1e-07	1.55e-05	309.89	3.09	4.53	2.01	22.66	25.76	63.37	50.33	3.24	Very Stable
2014	Maximizer	L2	363		3	24	6	6.9e-09	1.06e-06	6.1e-07	1.55e-05	309.89	3.09	4.53	2.01	22.66	25.76	63.37	50.33	3.24	Very Stable
2014	PowerLock	Control	0	0	1	4	493572	0.000759959	0.116988	0.0671348	1.87356	272.83	0.94	2.01	0	27	27.91	47.31	43.67	10.32	Very Stable
2014	PowerLock	Control	0	0	1	4	503523	0.00077528	0.119347	0.0684883	1.91133	272.83	0.94	2.01	0	27	27.91	47.31	43.67	10.32	Very Stable
2014	PowerLock	Control	0	0	1	4	0	0	0	0	0	272.83	0.94	2.01	0	27	27.91	47.31	43.67	10.32	Very Stable
2014	PowerLock	Control	0	0	1	4	0	0	0	0	0	272.83	0.94	2.01	0	27	27.91	47.31	43.67	10.32	Very Stable
2014	PowerLock	Swath	0	0	1	4	514705	0.000792498	0.121997	0.0700092	1.95378	272.83	0.94	2.01	0	27	27.91	47.31	43.67	10.32	Very Stable
2014	PowerLock	Swath	0	0	1	4	462268	0.00071176	0.109568	0.0628768	1.75473	272.83	0.94	2.01	0	27	27.91	47.31	43.67	10.32	Very Stable
2014	PowerLock	Swath	0	0	1	4	400819	0.000617146	0.0950034	0.0545187	1.52147	272.83	0.94	2.01	0	27	27.91	47.31	43.67	10.32	Very Stable
2014	PowerLock	Swath	0	0	1	4	492573	0.000758421	0.116751	0.0669989	1.86976	272.83	0.94	2.01	0	27	27.91	47.31	43.67	10.32	Very Stable
2014	PowerLock	Swath	0	0	1	4	452135	0.000696158	0.107167	0.0614986	1.71627	272.83	0.94	2.01	0	27	27.91	47.31	43.67	10.32	Very Stable
2014	PowerLock	Swath	0	0	1	4	504817	0.000777273	0.119653	0.0686643	1.91624	272.83	0.94	2.01	0	27	27.91	47.31	43.67	10.32	Very Stable
2014	PowerLock	Swath	0	0	1	4	426673	0.000656954	0.101131	0.0580353	1.61961	272.83	0.94	2.01	0	27	27.91	47.31	43.67	10.32	Very Stable
2014	PowerLock	Swath	0	0	1	4	539126	0.000830099	0.127785	0.0733309	2.04648	272.83	0.94	2.01	0	27	27.91	47.31	43.67	10.32	Very Stable
2014	PowerLock	L1	3	1	1	4	8075	1.24e-05	0.00191396	0.00109835	0.030652	272.83	0.94	2.01	0	27	27.91	47.31	43.67	10.32	Very Stable
2014	PowerLock	L1	7	2	1	4	784	1.21e-06	0.000185826	0.000106638	0.002976	272.83	0.94	2.01	0	27	27.91	47.31	43.67	10.32	Very Stable
2014	PowerLock	L1	13	4	1	4	477	7.34e-07	0.00011306	6.49e-05	0.00181065	272.83	0.94	2.01	0	27	27.91	47.31	43.67	10.32	Very Stable
2014	PowerLock	L1	26	8	1	4	104	1.6e-07	2.47e-05	1.41e-05	0.000394775	272.83	0.94	2.01	0	27	27.91	47.31	43.67	10.32	Very Stable
2014	PowerLock	L1	52	16	1	4	7	1.08e-08	1.66e-06	9.52e-07	2.66e-05	272.83	0.94	2.01	0	27	27.91	47.31	43.67	10.32	Very Stable
2014	PowerLock	L1	105	32	1	4	7	1.08e-08	1.66e-06	9.52e-07	2.66e-05	272.83	0.94	2.01	0	27	27.91	47.31	43.67	10.32	Very Stable
2014	PowerLock	L1	210		1	4	7	1.08e-08	1.66e-06	9.52e-07	2.66e-05	272.83	0.94	2.01	0	27	27.91	47.31	43.67	10.32	Very Stable
2014	PowerLock	L1	363		1	4	7	1.08e-08	1.66e-06	9.52e-07	2.66e-05	272.83	0.94	2.01	0	27	27.91	47.31	43.67	10.32	Very Stable
2014	PowerLock	L2	3	1	1	4	9792	1.51e-05	0.00232093	0.00133189	0.0371696	272.83	0.94	2.01	0	27	27.91	47.31	43.67	10.32	Very Stable
2014	PowerLock	L2	7	2	1	4	958	1.48e-06	0.000227068	0.000130305	0.00363649	272.83	0.94	2.01	0	27	27.91	47.31	43.67	10.32	Very Stable
2014	PowerLock	L2	13	4	1	4	200	3.08e-07	4.74e-05	2.72e-05	0.000759183	272.83	0.94	2.01	0	27	27.91	47.31	43.67	10.32	Very Stable
2014	PowerLock	L2	26	8	1	4	171	2.63e-07	4.05e-05	2.33e-05	0.000649101	272.83	0.94	2.01	0	27	27.91	47.31	43.67	10.32	Very Stable
2014	PowerLock	L2	52	16	1	4	7	1.08e-08	1.66e-06	9.52e-07	2.66e-05	272.83	0.94	2.01	0	27	27.91	47.31	43.67	10.32	Very Stable
2014	PowerLock	L2	105	32	1	4	7	1.08e-08	1.66e-06	9.52e-07	2.66e-05	272.83	0.94	2.01	0	27	27.91	47.31	43.67	10.32	Very Stable
2014	PowerLock	L2	210		1	4	7	1.08e-08	1.66e-06	9.52e-07	2.66e-05	272.83	0.94	2.01	0	27	27.91	47.31	43.67	10.32	Very Stable
2014	PowerLock	L2	363		1	4	7	1.08e-08	1.66e-06	9.52e-07	2.66e-05	272.83	0.94	2.01	0	27	27.91	47.31	43.67	10.32	Very Stable
2014	PowerLock	Control	0	0	2	20	497072	0.000571888	0.0880365	0.0505206	1.4099	307.46	2.67	4.03	1.51	18.18	19.84	77.39	68.7	2.34	Very Stable
2014	PowerLock	Control	0	0	2	20	505322	0.00058138	0.0894977	0.0513591	1.4333	307.46	2.67	4.03	1.51	18.18	19.84	77.39	68.7	2.34	Very Stable
2014	PowerLock	Control	0	0	2	20	0	0	0	0	0	307.46	2.67	4.03	1.51	18.18	19.84	77.39	68.7	2.34	Very Stable
2014	PowerLock	Control	0	0	2	20	0	0	0	0	0	307.46	2.67	4.03	1.51	18.18	19.84	77.39	68.7	2.34	Very Stable
2014	PowerLock	Swath	0	0	2	20	226884	0.00125128	0.192623	0.110539	3.08484	307.46	2.67	4.03	1.51	18.18	19.84	77.39	68.7	2.34	Very Stable
2014	PowerLock	Swath	0	0	2	20	228015	0.00125752	0.193583	0.11109	3.10022	307.46	2.67	4.03	1.51	18.18	19.84	77.39	68.7	2.34	Very Stable
2014	PowerLock	Swath	0	0	2	20	271122	0.00149526	0.230181	0.132091	3.68633	307.46	2.67	4.03	1.51	18.18	19.84	77.39	68.7	2.34	Very Stable
2014	PowerLock	Swath	0	0	2	20	213374	0.00117678	0.181153	0.103956	2.90115	307.46	2.67	4.03	1.51	18.18	19.84	77.39	68.7	2.34	Very Stable
2014	PowerLock	Swath	0	0	2	20	209523	0.00115554	0.177883	0.10208	2.84879	307.46	2.67	4.03	1.51	18.18	19.84	77.39	68.7	2.34	Very Stable
2014	PowerLock	Swath	0	0	2	20	188048	0.0010371	0.159651	0.0916175	2.55681	307.46	2.67	4.03	1.51	18.18	19.84	77.39	68.7	2.34	Very Stable
2014	PowerLock	Swath	0	0	2	20	123301	0.000680016	0.104682	0.0600726	1.67647	307.46	2.67	4.03	1.51	18.18	19.84	77.39	68.7	2.34	Very Stable
2014	PowerLock	Swath	0	0	2	20	126646	0.000698464	0.107522	0.0617023	1.72195	307.46	2.67	4.03	1.51	18.18	19.84	77.39	68.7	2.34	Very Stable
2014	PowerLock	L1	3	1	2	20	277620	0.000319406	0.0491693	0.0282163	0.787444	307.46	2.67	4.03	1.51	18.18	19.84	77.39	68.7	2.34	Very Stable
2014	PowerLock	L1	7	2	2	20	21264	2.45e-05	0.00376607	0.0021612	0.0603134	307.46	2.67	4.03	1.51	18.18	19.84	77.39	68.7	2.34	Very Stable
2014	PowerLock	L1	13	4	2	20	6771	7.79e-06	0.00119921	0.00068818	0.0192053	307.46	2.67	4.03	1.51	18.18	19.84	77.39	68.7	2.34	Very Stable
2014	PowerLock	L1	26	8	2	20	4023	4.63e-06	0.000712514	0.000408883	0.0114109	307.46	2.67	4.03	1.51	18.18	19.84	77.39	68.7	2.34	Very Stable
2014	PowerLock	L1	52	16	2	20	331	3.81e-07	5.86e-05	3.36e-05	0.000938851	307.46	2.67	4.03	1.51	18.18	19.84	77.39	68.7	2.34	Very Stable
2014	PowerLock	L1	105	32	2	20	70	8.05e-08	1.24e-05	7.11e-06	0.000198549	307.46	2.67	4.03	1.51	18.18	19.84	77.39	68.7	2.34	Very Stable
2014	PowerLock	L1	210		2	20	6	6.9e-09	1.06e-06	6.1e-07	1.7e-05	307.46	2.67	4.03	1.51	18.18	19.84	77.39	68.7	2.34	Very Stable
2014	PowerLock	L1	363		2	20	6	6.9e-09	1.06e-06	6.1e-07	1.7e-05	307.46	2.67	4.03	1.51	18.18	19.84	77.39	68.7	2.34	Very Stable
2014	PowerLock	L2	3	1	2	20	196587	0.000226176	0.0348176	0.0199804	0.557601	307.46	2.67	4.03	1.51	18.18	19.84	77.39	68.7	2.34	Very Stable
2014	PowerLock	L2	7	2	2	20	62298	7.17e-05	0.0110336	0.00633175	0.176703	307.46	2.67	4.03	1.51	18.18	19.84	77.39	68.7	2.34	Very Stable
2014	PowerLock	L2	13	4	2	20	41495	4.77e-05	0.00734919	0.0042174	0.117697	307.46	2.67	4.03	1.51	18.18	19.84	77.39	68.7	2.34	Very Stable
2014	PowerLock	L2	26	8	2	20	13452	1.55e-05	0.00238249	0.00136721	0.0381554	307.46	2.67	4.03	1.51	18.18	19.84	77.39	68.7	2.34	Very Stable
2014	PowerLock	L2	52	16	2	20	2038	2.34e-06	0.00036095	0.000207135	0.0057806	307.46	2.67	4.03	1.51	18.18	19.84	77.39	68.7	2.34	Very Stable
2014	PowerLock	L2	105	32	2	20	347	3.99e-07	6.15e-05	3.53e-05	0.000984234	307.46	2.67	4.03	1.51	18.18	19.84	77.39	68.7	2.34	Very Stable
2014	PowerLock	L2	210		2	20	6	6.9e-09	1.06e-06	6.1e-07	1.7e-05	307.46	2.67	4.03	1.51	18.18	19.84	77.39	68.7	2.34	Very Stable
2014	PowerLock	L2	363		2	20	6	6.9e-09	1.06e-06	6.1e-07	1.7e-05	307.46	2.67	4.03	1.51	18.18	19.84	77.39	68.7	2.34	Very Stable
2014	PowerLock	Control	0	0	3	27	508639	0.000585196	0.0900851	0.0516962	1.44271	304.37	2.07	3.27	1.26	20.8	20.8	71.07	71.3	-0.01	Neutral
2014	PowerLock	Control	0	0	3	27	542693	0.000624376	0.0961164	0.0551574	1.5393	304.37	2.07	3.27	1.26	20.8	20.8	71.07	71.3	-0.01	Neutral
2014	PowerLock	Control	0	0	3	27	0	0	0	0	0	304.37	2.07	3.27	1.26	20.8	20.8	71.07	71.3	-0.01	Neutral
2014	PowerLock	Control	0	0	3	27	0	0	0	0	0	304.37	2.07	3.27	1.26	20.8	20.8	71.07	71.3	-0.01	Neutral
2014	PowerLock	Swath	0	0	3	27	195915	0.00108049	0.16633	0.0954503	2.66377	304.37	2.07	3.27	1.26	20.8	20.8	71.07	71.3	-0.01	Neutral
2014	PowerLock	Swath	0	0	3	27	215691	0.00118955	0.18312	0.105085	2.93266	304.37	2.07	3.27	1.26	20.8	20.8	71.07	71.3	-0.01	Neutral
2014	PowerLock	Swath	0	0	3	27	222725	0.00122835	0.189092	0.108512	3.02829	304.37	2.07	3.27	1.26	20.8	20.8	71.07	71.3	-0.01	Neutral
2014	PowerLock	Swath	0	0	3	27	184244	0.00101612	0.156422	0.0897642	2.50509	304.37	2.07	3.27	1.26	20.8	20.8	71.07	71.3	-0.01	Neutral
2014	PowerLock	Swath	0	0	3	27	213773	0.00117898	0.181492	0.104151	2.90658	304.37	2.07	3.27	1.26	20.8	20.8	71.07	71.3	-0.01	Neutral
2014	PowerLock	Swath	0	0	3	27	173866	0.000958886	0.147611	0.084708	2.36398	304.37	2.07	3.27	1.26	20.8	20.8	71.07	71.3	-0.01	Neutral
2014	PowerLock	Swath	0	0	3	27	191271	0.00105488	0.162388	0.0931878	2.60063	304.37	2.07	3.27	1.26	20.8	20.8	71.07	71.3	-0.01	Neutral
2014	PowerLock	Swath	0	0	3	27	192485	0.00106157	0.163418	0.0937792	2.61713	304.37	2.07	3.27	1.26	20.8	20.8	71.07	71.3	-0.01	Neutral
2014	PowerLock	L1	3	1	3	27	49634	5.71e-05	0.00879068	0.00504462	0.140782	304.37	2.07	3.27	1.26	20.8	20.8	71.07	71.3	-0.01	Neutral
2014	PowerLock	L1	7	2	3	27	9489	1.09e-05	0.0016806	0.000964428	0.0269147	304.37	2.07	3.27	1.26	20.8	20.8	71.07	71.3	-0.01	Neutral
2014	PowerLock	L1	13	4	3	27	4615	5.31e-06	0.000817363	0.000469052	0.01309	304.37	2.07	3.27	1.26	20.8	20.8	71.07	71.3	-0.01	Neutral
2014	PowerLock	L1	26	8	3	27	874	1.01e-06	0.000154794	8.88e-05	0.00247902	304.37	2.07	3.27	1.26	20.8	20.8	71.07	71.3	-0.01	Neutral
2014	PowerLock	L1	52	16	3	27	6	6.9e-09	1.06e-06	6.1e-07	1.7e-05	304.37	2.07	3.27	1.26	20.8	20.8	71.07	71.3	-0.01	Neutral
2014	PowerLock	L1	105	32	3	27	6	6.9e-09	1.06e-06	6.1e-07	1.7e-05	304.37	2.07	3.27	1.26	20.8	20.8	71.07	71.3	-0.01	Neutral
2014	PowerLock	L1	210		3	27	6	6.9e-09	1.06e-06	6.1e-07	1.7e-05	304.37	2.07	3.27	1.26	20.8	20.8	71.07	71.3	-0.01	Neutral
2014	PowerLock	L1	363		3	27	6	6.9e-09	1.06e-06	6.1e-07	1.7e-05	304.37	2.07	3.27	1.26	20.8	20.8	71.07	71.3	-0.01	Neutral
2014	PowerLock	L2	3	1	3	27	92944	0.000106933	0.0164613	0.00944649	0.263627	304.37	2.07	3.27	1.26	20.8	20.8	71.07	71.3	-0.01	Neutral
2014	PowerLock	L2	7	2	3	27	4362	5.02e-06	0.000772554	0.000443338	0.0123724	304.37	2.07	3.27	1.26	20.8	20.8	71.07	71.3	-0.01	Neutral
2014	PowerLock	L2	13	4	3	27	2918	3.36e-06	0.000516807	0.000296575	0.00827664	304.37	2.07	3.27	1.26	20.8	20.8	71.07	71.3	-0.01	Neutral
2014	PowerLock	L2	26	8	3	27	13452	1.55e-05	0.00238249	0.00136721	0.0381554	304.37	2.07	3.27	1.26	20.8	20.8	71.07	71.3	-0.01	Neutral
2014	PowerLock	L2	52	16	3	27	2038	2.34e-06	0.00036095	0.000207135	0.0057806	304.37	2.07	3.27	1.26	20.8	20.8	71.07	71.3	-0.01	Neutral
2014	PowerLock	L2	105	32	3	27	347	3.99e-07	6.15e-05	3.53e-05	0.000984234	304.37	2.07	3.27	1.26	20.8	20.8	71.07	71.3	-0.01	Neutral
2014	PowerLock	L2	210		3	27	6	6.9e-09	1.06e-06	6.1e-07	1.7e-05	304.37	2.07	3.27	1.26	20.8	20.8	71.07	71.3	-0.01	Neutral
2014	PowerLock	L2	363		3	27	6	6.9e-09	1.06e-06	6.1e-07	1.7e-05	304.37	2.07	3.27	1.26	20.8	20.8	71.07	71.3	-0.01	Neutral
2014	SC_Max	Control	0	0	1	9	497199	0.000572034	0.088059	0.0505335	0.234705	283.63	1.52	2.77	0.5	24.03	25.79	58.34	51.92	7.62	Very Stable
2014	SC_Max	Control	0	0	1	9	502299	0.000577902	0.0889622	0.0510519	0.237113	283.63	1.52	2.77	0.5	24.03	25.79	58.34	51.92	7.62	Very Stable
2014	SC_Max	Control	0	0	1	9	35	4.03e-08	6.2e-06	3.56e-06	1.65e-05	283.63	1.52	2.77	0.5	24.03	25.79	58.34	51.92	7.62	Very Stable
2014	SC_Max	Control	0	0	1	9	0	0	0	0	0	283.63	1.52	2.77	0.5	24.03	25.79	58.34	51.92	7.62	Very Stable
2014	SC_Max	Swath	0	0	1	9	114973	0.000634086	0.0976112	0.0560152	0.260165	283.63	1.52	2.77	0.5	24.03	25.79	58.34	51.92	7.62	Very Stable
2014	SC_Max	Swath	0	0	1	9	178408	0.000983936	0.151467	0.0869209	0.403708	283.63	1.52	2.77	0.5	24.03	25.79	58.34	51.92	7.62	Very Stable
2014	SC_Max	Swath	0	0	1	9	123426	0.000680705	0.104788	0.0601335	0.279293	283.63	1.52	2.77	0.5	24.03	25.79	58.34	51.92	7.62	Very Stable
2014	SC_Max	Swath	0	0	1	9	153708	0.000847713	0.130497	0.074887	0.347816	283.63	1.52	2.77	0.5	24.03	25.79	58.34	51.92	7.62	Very Stable
2014	SC_Max	Swath	0	0	1	9	145510	0.0008025	0.123537	0.0708929	0.329265	283.63	1.52	2.77	0.5	24.03	25.79	58.34	51.92	7.62	Very Stable
2014	SC_Max	Swath	0	0	1	9	107178	0.000591096	0.0909933	0.0522174	0.242526	283.63	1.52	2.77	0.5	24.03	25.79	58.34	51.92	7.62	Very Stable
2014	SC_Max	Swath	0	0	1	9	133244	0.000734852	0.113123	0.0649169	0.301509	283.63	1.52	2.77	0.5	24.03	25.79	58.34	51.92	7.62	Very Stable
2014	SC_Max	Swath	0	0	1	9	176186	0.000971681	0.149581	0.0858383	0.39868	283.63	1.52	2.77	0.5	24.03	25.79	58.34	51.92	7.62	Very Stable
2014	SC_Max	L1	3	1	1	9	286238	0.000329321	0.0506957	0.0290922	0.13512	283.63	1.52	2.77	0.5	24.03	25.79	58.34	51.92	7.62	Very Stable
2014	SC_Max	L1	7	2	1	9	23403	2.69e-05	0.00414491	0.0023786	0.0110475	283.63	1.52	2.77	0.5	24.03	25.79	58.34	51.92	7.62	Very Stable
2014	SC_Max	L1	13	4	1	9	17856	2.05e-05	0.00316248	0.00181482	0.00842901	283.63	1.52	2.77	0.5	24.03	25.79	58.34	51.92	7.62	Very Stable
2014	SC_Max	L1	26	8	1	9	1575	1.81e-06	0.000278948	0.000160077	0.000743486	283.63	1.52	2.77	0.5	24.03	25.79	58.34	51.92	7.62	Very Stable
2014	SC_Max	L1	52	16	1	9	30	3.45e-08	5.31e-06	3.05e-06	1.42e-05	283.63	1.52	2.77	0.5	24.03	25.79	58.34	51.92	7.62	Very Stable
2014	SC_Max	L1	105	32	1	9	6	6.9e-09	1.06e-06	6.1e-07	2.83e-06	283.63	1.52	2.77	0.5	24.03	25.79	58.34	51.92	7.62	Very Stable
2014	SC_Max	L1	210		1	9	6	6.9e-09	1.06e-06	6.1e-07	2.83e-06	283.63	1.52	2.77	0.5	24.03	25.79	58.34	51.92	7.62	Very Stable
2014	SC_Max	L1	363		1	9	6	6.9e-09	1.06e-06	6.1e-07	2.83e-06	283.63	1.52	2.77	0.5	24.03	25.79	58.34	51.92	7.62	Very Stable
2014	SC_Max	L2	3	1	1	9	229610	0.00026417	0.0406663	0.0233367	0.108389	283.63	1.52	2.77	0.5	24.03	25.79	58.34	51.92	7.62	Very Stable
2014	SC_Max	L2	7	2	1	9	30035	3.46e-05	0.0053195	0.00305265	0.0141782	283.63	1.52	2.77	0.5	24.03	25.79	58.34	51.92	7.62	Very Stable
2014	SC_Max	L2	13	4	1	9	7073	8.14e-06	0.0012527	0.000718874	0.00333884	283.63	1.52	2.77	0.5	24.03	25.79	58.34	51.92	7.62	Very Stable
2014	SC_Max	L2	26	8	1	9	1523	1.75e-06	0.000269739	0.000154792	0.000718939	283.63	1.52	2.77	0.5	24.03	25.79	58.34	51.92	7.62	Very Stable
2014	SC_Max	L2	52	16	1	9	418	4.81e-07	7.4e-05	4.25e-05	0.000197319	283.63	1.52	2.77	0.5	24.03	25.79	58.34	51.92	7.62	Very Stable
2014	SC_Max	L2	105	32	1	9	6	6.9e-09	1.06e-06	6.1e-07	2.83e-06	283.63	1.52	2.77	0.5	24.03	25.79	58.34	51.92	7.62	Very Stable
2014	SC_Max	L2	210		1	9	6	6.9e-09	1.06e-06	6.1e-07	2.83e-06	283.63	1.52	2.77	0.5	24.03	25.79	58.34	51.92	7.62	Very Stable
2014	SC_Max	L2	363		1	9	6	6.9e-09	1.06e-06	6.1e-07	2.83e-06	283.63	1.52	2.77	0.5	24.03	25.79	58.34	51.92	7.62	Very Stable
2014	SC_Max	Control	0	0	2	17	482300	0.000554893	0.0854202	0.0490192	0.227672	293.89	2.75	4.03	1.76	23.53	23.74	62.01	61.21	0.28	Stable
2014	SC_Max	Control	0	0	2	17	473151	0.000544367	0.0837998	0.0480894	0.223353	293.89	2.75	4.03	1.76	23.53	23.74	62.01	61.21	0.28	Stable
2014	SC_Max	Control	0	0	2	17	0	0	0	0	0	293.89	2.75	4.03	1.76	23.53	23.74	62.01	61.21	0.28	Stable
2014	SC_Max	Control	0	0	2	17	0	0	0	0	0	293.89	2.75	4.03	1.76	23.53	23.74	62.01	61.21	0.28	Stable
2014	SC_Max	Swath	0	0	2	17	148874	0.000821053	0.126393	0.0725318	0.336877	293.89	2.75	4.03	1.76	23.53	23.74	62.01	61.21	0.28	Stable
2014	SC_Max	Swath	0	0	2	17	136124	0.000750736	0.115568	0.06632	0.308026	293.89	2.75	4.03	1.76	23.53	23.74	62.01	61.21	0.28	Stable
2014	SC_Max	Swath	0	0	2	17	175260	0.000966574	0.148794	0.0853872	0.396584	293.89	2.75	4.03	1.76	23.53	23.74	62.01	61.21	0.28	Stable
2014	SC_Max	Swath	0	0	2	17	145632	0.000803173	0.12364	0.0709523	0.329541	293.89	2.75	4.03	1.76	23.53	23.74	62.01	61.21	0.28	Stable
2014	SC_Max	Swath	0	0	2	17	181360	0.00100022	0.153973	0.0883591	0.410388	293.89	2.75	4.03	1.76	23.53	23.74	62.01	61.21	0.28	Stable
2014	SC_Max	Swath	0	0	2	17	160221	0.000883633	0.136026	0.0780601	0.362554	293.89	2.75	4.03	1.76	23.53	23.74	62.01	61.21	0.28	Stable
2014	SC_Max	Swath	0	0	2	17	182155	0.0010046	0.154648	0.0887464	0.412187	293.89	2.75	4.03	1.76	23.53	23.74	62.01	61.21	0.28	Stable
2014	SC_Max	Swath	0	0	2	17	137873	0.000760382	0.117053	0.0671721	0.311984	293.89	2.75	4.03	1.76	23.53	23.74	62.01	61.21	0.28	Stable
2014	SC_Max	L1	3	1	2	17	190236	0.000218869	0.0336927	0.0193349	0.0898018	293.89	2.75	4.03	1.76	23.53	23.74	62.01	61.21	0.28	Stable
2014	SC_Max	L1	7	2	2	17	39099	4.5e-05	0.00692483	0.00397388	0.0184569	293.89	2.75	4.03	1.76	23.53	23.74	62.01	61.21	0.28	Stable
2014	SC_Max	L1	13	4	2	17	27295	3.14e-05	0.00483422	0.00277417	0.0128847	293.89	2.75	4.03	1.76	23.53	23.74	62.01	61.21	0.28	Stable
2014	SC_Max	L1	26	8	2	17	9036	1.04e-05	0.00160037	0.000918387	0.00426549	293.89	2.75	4.03	1.76	23.53	23.74	62.01	61.21	0.28	Stable
2014	SC_Max	L1	52	16	2	17	1253	1.44e-06	0.000221919	0.00012735	0.000591485	293.89	2.75	4.03	1.76	23.53	23.74	62.01	61.21	0.28	Stable
2014	SC_Max	L1	105	32	2	17	121	1.39e-07	2.14e-05	1.23e-05	5.71e-05	293.89	2.75	4.03	1.76	23.53	23.74	62.01	61.21	0.28	Stable
2014	SC_Max	L1	210		2	17	6	6.9e-09	1.06e-06	6.1e-07	2.83e-06	293.89	2.75	4.03	1.76	23.53	23.74	62.01	61.21	0.28	Stable
2014	SC_Max	L1	363		2	17	6	6.9e-09	1.06e-06	6.1e-07	2.83e-06	293.89	2.75	4.03	1.76	23.53	23.74	62.01	61.21	0.28	Stable
2014	SC_Max	L2	3	1	2	17	190435	0.000219098	0.033728	0.0193551	0.0898958	293.89	2.75	4.03	1.76	23.53	23.74	62.01	61.21	0.28	Stable
2014	SC_Max	L2	7	2	2	17	19227	2.21e-05	0.0034053	0.00195416	0.0090762	293.89	2.75	4.03	1.76	23.53	23.74	62.01	61.21	0.28	Stable
2014	SC_Max	L2	13	4	2	17	4420	5.09e-06	0.000782827	0.000449233	0.00208648	293.89	2.75	4.03	1.76	23.53	23.74	62.01	61.21	0.28	Stable
2014	SC_Max	L2	26	8	2	17	645	7.42e-07	0.000114236	6.56e-05	0.000304475	293.89	2.75	4.03	1.76	23.53	23.74	62.01	61.21	0.28	Stable
2014	SC_Max	L2	52	16	2	17	6	6.9e-09	1.06e-06	6.1e-07	2.83e-06	293.89	2.75	4.03	1.76	23.53	23.74	62.01	61.21	0.28	Stable
2014	SC_Max	L2	105	32	2	17	6	6.9e-09	1.06e-06	6.1e-07	2.83e-06	293.89	2.75	4.03	1.76	23.53	23.74	62.01	61.21	0.28	Stable
2014	SC_Max	L2	210		2	17	6	6.9e-09	1.06e-06	6.1e-07	2.83e-06	293.89	2.75	4.03	1.76	23.53	23.74	62.01	61.21	0.28	Stable
2014	SC_Max	L2	363		2	17	6	6.9e-09	1.06e-06	6.1e-07	2.83e-06	293.89	2.75	4.03	1.76	23.53	23.74	62.01	61.21	0.28	Stable
2014	SC_Max	Control	0	0	3	21	421145	0.000484533	0.0745891	0.0428037	0.198804	306.24	3.45	4.78	1.76	18.97	21.1	75.24	63.64	1.79	Very Stable
2014	SC_Max	Control	0	0	3	21	435773	0.000501363	0.0771798	0.0442904	0.205709	306.24	3.45	4.78	1.76	18.97	21.1	75.24	63.64	1.79	Very Stable
2014	SC_Max	Control	0	0	3	21	0	0	0	0	0	306.24	3.45	4.78	1.76	18.97	21.1	75.24	63.64	1.79	Very Stable
2014	SC_Max	Control	0	0	3	21	0	0	0	0	0	306.24	3.45	4.78	1.76	18.97	21.1	75.24	63.64	1.79	Very Stable
2014	SC_Max	Swath	0	0	3	21	156821	0.000864881	0.13314	0.0764036	0.35486	306.24	3.45	4.78	1.76	18.97	21.1	75.24	63.64	1.79	Very Stable
2014	SC_Max	Swath	0	0	3	21	202140	0.00111482	0.171615	0.0984832	0.457409	306.24	3.45	4.78	1.76	18.97	21.1	75.24	63.64	1.79	Very Stable
2014	SC_Max	Swath	0	0	3	21	169725	0.000936048	0.144095	0.0826905	0.38406	306.24	3.45	4.78	1.76	18.97	21.1	75.24	63.64	1.79	Very Stable
2014	SC_Max	Swath	0	0	3	21	118187	0.000651812	0.10034	0.057581	0.267438	306.24	3.45	4.78	1.76	18.97	21.1	75.24	63.64	1.79	Very Stable
2014	SC_Max	Swath	0	0	3	21	221364	0.00122084	0.187936	0.107849	0.50091	306.24	3.45	4.78	1.76	18.97	21.1	75.24	63.64	1.79	Very Stable
2014	SC_Max	Swath	0	0	3	21	153632	0.000847294	0.130432	0.0748499	0.347644	306.24	3.45	4.78	1.76	18.97	21.1	75.24	63.64	1.79	Very Stable
2014	SC_Max	Swath	0	0	3	21	216400	0.00119347	0.183722	0.105431	0.489677	306.24	3.45	4.78	1.76	18.97	21.1	75.24	63.64	1.79	Very Stable
2014	SC_Max	Swath	0	0	3	21	160148	0.00088323	0.135964	0.0780246	0.362388	306.24	3.45	4.78	1.76	18.97	21.1	75.24	63.64	1.79	Very Stable
2014	SC_Max	L1	3	1	3	21	136688	0.000157261	0.0242088	0.0138925	0.0645242	306.24	3.45	4.78	1.76	18.97	21.1	75.24	63.64	1.79	Very Stable
2014	SC_Max	L1	7	2	3	21	36860	4.24e-05	0.00652828	0.00374632	0.0173999	306.24	3.45	4.78	1.76	18.97	21.1	75.24	63.64	1.79	Very Stable
2014	SC_Max	L1	13	4	3	21	22399	2.58e-05	0.00396709	0.00227655	0.0105736	306.24	3.45	4.78	1.76	18.97	21.1	75.24	63.64	1.79	Very Stable
2014	SC_Max	L1	26	8	3	21	3743	4.31e-06	0.000662923	0.000380425	0.0017669	306.24	3.45	4.78	1.76	18.97	21.1	75.24	63.64	1.79	Very Stable
2014	SC_Max	L1	52	16	3	21	1572	1.81e-06	0.000278417	0.000159772	0.00074207	306.24	3.45	4.78	1.76	18.97	21.1	75.24	63.64	1.79	Very Stable
2014	SC_Max	L1	105	32	3	21	557	6.41e-07	9.87e-05	5.66e-05	0.000262935	306.24	3.45	4.78	1.76	18.97	21.1	75.24	63.64	1.79	Very Stable
2014	SC_Max	L1	210		3	21	6	6.9e-09	1.06e-06	6.1e-07	2.83e-06	306.24	3.45	4.78	1.76	18.97	21.1	75.24	63.64	1.79	Very Stable
2014	SC_Max	L1	363		3	21	6	6.9e-09	1.06e-06	6.1e-07	2.83e-06	306.24	3.45	4.78	1.76	18.97	21.1	75.24	63.64	1.79	Very Stable
2014	SC_Max	L2	3	1	3	21	293312	0.00033746	0.0519485	0.0298112	0.138459	306.24	3.45	4.78	1.76	18.97	21.1	75.24	63.64	1.79	Very Stable
2014	SC_Max	L2	7	2	3	21	28175	3.24e-05	0.00499008	0.00286361	0.0133001	306.24	3.45	4.78	1.76	18.97	21.1	75.24	63.64	1.79	Very Stable
2014	SC_Max	L2	13	4	3	21	15154	1.74e-05	0.00268393	0.0015402	0.00715352	306.24	3.45	4.78	1.76	18.97	21.1	75.24	63.64	1.79	Very Stable
2014	SC_Max	L2	26	8	3	21	7827	9.01e-06	0.00138624	0.000795508	0.00369477	306.24	3.45	4.78	1.76	18.97	21.1	75.24	63.64	1.79	Very Stable
2014	SC_Max	L2	52	16	3	21	2103	2.42e-06	0.000372463	0.000213741	0.000992731	306.24	3.45	4.78	1.76	18.97	21.1	75.24	63.64	1.79	Very Stable
2014	SC_Max	L2	105	32	3	21	180	2.07e-07	3.19e-05	1.83e-05	8.5e-05	306.24	3.45	4.78	1.76	18.97	21.1	75.24	63.64	1.79	Very Stable
2014	SC_Max	L2	210		3	21	6	6.9e-09	1.06e-06	6.1e-07	2.83e-06	306.24	3.45	4.78	1.76	18.97	21.1	75.24	63.64	1.79	Very Stable
2014	SC_Max	L2	363		3	21	135	1.55e-07	2.39e-05	1.37e-05	6.37e-05	306.24	3.45	4.78	1.76	18.97	21.1	75.24	63.64	1.79	Very Stable
2014	SC_PL	Control	0	0	1	7	548152	0.000630657	0.0970833	0.0557122	0.258758	299.27	1.91	2.77	1.01	20.92	21.75	65.78	62.85	2.3	Very Stable
2014	SC_PL	Control	0	0	1	7	545537	0.000627648	0.0966201	0.0554464	0.257523	299.27	1.91	2.77	1.01	20.92	21.75	65.78	62.85	2.3	Very Stable
2014	SC_PL	Control	0	0	1	7	54	6.21e-08	9.56e-06	5.49e-06	2.55e-05	299.27	1.91	2.77	1.01	20.92	21.75	65.78	62.85	2.3	Very Stable
2014	SC_PL	Control	0	0	1	7	0	0	0	0	0	299.27	1.91	2.77	1.01	20.92	21.75	65.78	62.85	2.3	Very Stable
2014	SC_PL	Swath	0	0	1	7	252582	0.00139301	0.21444	0.123059	0.571551	299.27	1.91	2.77	1.01	20.92	21.75	65.78	62.85	2.3	Very Stable
2014	SC_PL	Swath	0	0	1	7	132601	0.000731306	0.112577	0.0646036	0.300054	299.27	1.91	2.77	1.01	20.92	21.75	65.78	62.85	2.3	Very Stable
2014	SC_PL	Swath	0	0	1	7	165181	0.000910988	0.140237	0.0804766	0.373777	299.27	1.91	2.77	1.01	20.92	21.75	65.78	62.85	2.3	Very Stable
2014	SC_PL	Swath	0	0	1	7	171149	0.000943902	0.145304	0.0833843	0.387282	299.27	1.91	2.77	1.01	20.92	21.75	65.78	62.85	2.3	Very Stable
2014	SC_PL	Swath	0	0	1	7	202669	0.00111774	0.172064	0.0987409	0.458606	299.27	1.91	2.77	1.01	20.92	21.75	65.78	62.85	2.3	Very Stable
2014	SC_PL	Swath	0	0	1	7	133651	0.000737097	0.113469	0.0651151	0.30243	299.27	1.91	2.77	1.01	20.92	21.75	65.78	62.85	2.3	Very Stable
2014	SC_PL	Swath	0	0	1	7	150603	0.000830589	0.127861	0.0733742	0.34079	299.27	1.91	2.77	1.01	20.92	21.75	65.78	62.85	2.3	Very Stable
2014	SC_PL	Swath	0	0	1	7	167129	0.000921731	0.141891	0.0814257	0.378185	299.27	1.91	2.77	1.01	20.92	21.75	65.78	62.85	2.3	Very Stable
2014	SC_PL	L1	3	1	1	7	144870	0.000166675	0.0256579	0.0147241	0.0683866	299.27	1.91	2.77	1.01	20.92	21.75	65.78	62.85	2.3	Very Stable
2014	SC_PL	L1	7	2	1	7	6561	7.55e-06	0.00116202	0.000666837	0.00309715	299.27	1.91	2.77	1.01	20.92	21.75	65.78	62.85	2.3	Very Stable
2014	SC_PL	L1	13	4	1	7	3834	4.41e-06	0.00067904	0.000389674	0.00180986	299.27	1.91	2.77	1.01	20.92	21.75	65.78	62.85	2.3	Very Stable
2014	SC_PL	L1	26	8	1	7	1190	1.37e-06	0.000210761	0.000120947	0.000561745	299.27	1.91	2.77	1.01	20.92	21.75	65.78	62.85	2.3	Very Stable
2014	SC_PL	L1	52	16	1	7	1118	1.29e-06	0.000198009	0.00011363	0.000527757	299.27	1.91	2.77	1.01	20.92	21.75	65.78	62.85	2.3	Very Stable
2014	SC_PL	L1	105	32	1	7	6	6.9e-09	1.06e-06	6.1e-07	2.83e-06	299.27	1.91	2.77	1.01	20.92	21.75	65.78	62.85	2.3	Very Stable
2014	SC_PL	L1	210		1	7	6	6.9e-09	1.06e-06	6.1e-07	2.83e-06	299.27	1.91	2.77	1.01	20.92	21.75	65.78	62.85	2.3	Very Stable
2014	SC_PL	L1	363		1	7	6	6.9e-09	1.06e-06	6.1e-07	2.83e-06	299.27	1.91	2.77	1.01	20.92	21.75	65.78	62.85	2.3	Very Stable
2014	SC_PL	L2	3	1	1	7	47165	5.43e-05	0.0083534	0.00479368	0.0222645	299.27	1.91	2.77	1.01	20.92	21.75	65.78	62.85	2.3	Very Stable
2014	SC_PL	L2	7	2	1	7	6711	7.72e-06	0.00118859	0.000682082	0.00316796	299.27	1.91	2.77	1.01	20.92	21.75	65.78	62.85	2.3	Very Stable
2014	SC_PL	L2	13	4	1	7	4462	5.13e-06	0.000790265	0.000453502	0.00210631	299.27	1.91	2.77	1.01	20.92	21.75	65.78	62.85	2.3	Very Stable
2014	SC_PL	L2	26	8	1	7	1767	2.03e-06	0.000312954	0.000179592	0.000834121	299.27	1.91	2.77	1.01	20.92	21.75	65.78	62.85	2.3	Very Stable
2014	SC_PL	L2	52	16	1	7	44	5.06e-08	7.79e-06	4.47e-06	2.08e-05	299.27	1.91	2.77	1.01	20.92	21.75	65.78	62.85	2.3	Very Stable
2014	SC_PL	L2	105	32	1	7	86	9.89e-08	1.52e-05	8.74e-06	4.06e-05	299.27	1.91	2.77	1.01	20.92	21.75	65.78	62.85	2.3	Very Stable
2014	SC_PL	L2	210		1	7	6	6.9e-09	1.06e-06	6.1e-07	2.83e-06	299.27	1.91	2.77	1.01	20.92	21.75	65.78	62.85	2.3	Very Stable
2014	SC_PL	L2	363		1	7	6	6.9e-09	1.06e-06	6.1e-07	2.83e-06	299.27	1.91	2.77	1.01	20.92	21.75	65.78	62.85	2.3	Very Stable
2014	SC_PL	Control	0	0	2	11	506406	0.000582627	0.0896896	0.0514693	0.239051	283.18	1.66	2.27	1.26	18	17.9	77.97	82.78	-0.35	Unstable
2014	SC_PL	Control	0	0	2	11	506070	0.000582241	0.0896301	0.0514351	0.238893	283.18	1.66	2.27	1.26	18	17.9	77.97	82.78	-0.35	Unstable
2014	SC_PL	Control	0	0	2	11	0	0	0	0	0	283.18	1.66	2.27	1.26	18	17.9	77.97	82.78	-0.35	Unstable
2014	SC_PL	Control	0	0	2	11	235	2.7e-07	4.16e-05	2.39e-05	0.000110933	283.18	1.66	2.27	1.26	18	17.9	77.97	82.78	-0.35	Unstable
2014	SC_PL	Swath	0	0	2	11	160850	0.000887102	0.13656	0.0783666	0.363977	283.18	1.66	2.27	1.26	18	17.9	77.97	82.78	-0.35	Unstable
2014	SC_PL	Swath	0	0	2	11	146867	0.000809984	0.124689	0.071554	0.332336	283.18	1.66	2.27	1.26	18	17.9	77.97	82.78	-0.35	Unstable
2014	SC_PL	Swath	0	0	2	11	156247	0.000861716	0.132653	0.076124	0.353561	283.18	1.66	2.27	1.26	18	17.9	77.97	82.78	-0.35	Unstable
2014	SC_PL	Swath	0	0	2	11	145823	0.000804227	0.123803	0.0710454	0.329973	283.18	1.66	2.27	1.26	18	17.9	77.97	82.78	-0.35	Unstable
2014	SC_PL	Swath	0	0	2	11	230290	0.00127007	0.195514	0.112198	0.521108	283.18	1.66	2.27	1.26	18	17.9	77.97	82.78	-0.35	Unstable
2014	SC_PL	Swath	0	0	2	11	141117	0.000778273	0.119807	0.0687526	0.319324	283.18	1.66	2.27	1.26	18	17.9	77.97	82.78	-0.35	Unstable
2014	SC_PL	Swath	0	0	2	11	187881	0.00103618	0.15951	0.0915361	0.425144	283.18	1.66	2.27	1.26	18	17.9	77.97	82.78	-0.35	Unstable
2014	SC_PL	Swath	0	0	2	11	169431	0.000934427	0.143846	0.0825473	0.383394	283.18	1.66	2.27	1.26	18	17.9	77.97	82.78	-0.35	Unstable
2014	SC_PL	L1	3	1	2	11	132330	0.000152248	0.023437	0.0134495	0.062467	283.18	1.66	2.27	1.26	18	17.9	77.97	82.78	-0.35	Unstable
2014	SC_PL	L1	7	2	2	11	16576	1.91e-05	0.00293578	0.00168472	0.00782478	283.18	1.66	2.27	1.26	18	17.9	77.97	82.78	-0.35	Unstable
2014	SC_PL	L1	13	4	2	11	9083	1.05e-05	0.00160869	0.000923164	0.00428767	283.18	1.66	2.27	1.26	18	17.9	77.97	82.78	-0.35	Unstable
2014	SC_PL	L1	26	8	2	11	3802	4.37e-06	0.000673373	0.000386422	0.00179475	283.18	1.66	2.27	1.26	18	17.9	77.97	82.78	-0.35	Unstable
2014	SC_PL	L1	52	16	2	11	58	6.67e-08	1.03e-05	5.89e-06	2.74e-05	283.18	1.66	2.27	1.26	18	17.9	77.97	82.78	-0.35	Unstable
2014	SC_PL	L1	105	32	2	11	6	6.9e-09	1.06e-06	6.1e-07	2.83e-06	283.18	1.66	2.27	1.26	18	17.9	77.97	82.78	-0.35	Unstable
2014	SC_PL	L1	210		2	11	6	6.9e-09	1.06e-06	6.1e-07	2.83e-06	283.18	1.66	2.27	1.26	18	17.9	77.97	82.78	-0.35	Unstable
2014	SC_PL	L1	363		2	11	6	6.9e-09	1.06e-06	6.1e-07	2.83e-06	283.18	1.66	2.27	1.26	18	17.9	77.97	82.78	-0.35	Unstable
2014	SC_PL	L2	3	1	2	11	364315	0.00041915	0.0645239	0.0370277	0.171977	283.18	1.66	2.27	1.26	18	17.9	77.97	82.78	-0.35	Unstable
2014	SC_PL	L2	7	2	2	11	25491	2.93e-05	0.00451471	0.00259081	0.0120331	283.18	1.66	2.27	1.26	18	17.9	77.97	82.78	-0.35	Unstable
2014	SC_PL	L2	13	4	2	11	9145	1.05e-05	0.00161967	0.000929465	0.00431694	283.18	1.66	2.27	1.26	18	17.9	77.97	82.78	-0.35	Unstable
2014	SC_PL	L2	26	8	2	11	1936	2.23e-06	0.000342885	0.000196768	0.000913898	283.18	1.66	2.27	1.26	18	17.9	77.97	82.78	-0.35	Unstable
2014	SC_PL	L2	52	16	2	11	69	7.94e-08	1.22e-05	7.01e-06	3.26e-05	283.18	1.66	2.27	1.26	18	17.9	77.97	82.78	-0.35	Unstable
2014	SC_PL	L2	105	32	2	11	6	6.9e-09	1.06e-06	6.1e-07	2.83e-06	283.18	1.66	2.27	1.26	18	17.9	77.97	82.78	-0.35	Unstable
2014	SC_PL	L2	210		2	11	6	6.9e-09	1.06e-06	6.1e-07	2.83e-06	283.18	1.66	2.27	1.26	18	17.9	77.97	82.78	-0.35	Unstable
2014	SC_PL	L2	363		2	11	6	6.9e-09	1.06e-06	6.1e-07	2.83e-06	283.18	1.66	2.27	1.26	18	17.9	77.97	82.78	-0.35	Unstable
2014	SC_PL	Control	0	0	3	25	477491	0.00054936	0.0845685	0.0485305	0.225402	293.94	3.04	4.03	1.51	23.57	26.42	59.23	49.71	3.09	Very Stable
2014	SC_PL	Control	0	0	3	25	491275	0.000565219	0.0870098	0.0499314	0.231909	293.94	3.04	4.03	1.51	23.57	26.42	59.23	49.71	3.09	Very Stable
2014	SC_PL	Control	0	0	3	25	0	0	0	0	0	293.94	3.04	4.03	1.51	23.57	26.42	59.23	49.71	3.09	Very Stable
2014	SC_PL	Control	0	0	3	25	0	0	0	0	0	293.94	3.04	4.03	1.51	23.57	26.42	59.23	49.71	3.09	Very Stable
2014	SC_PL	Swath	0	0	3	25	154778	0.000853614	0.131405	0.0754083	0.350237	293.94	3.04	4.03	1.51	23.57	26.42	59.23	49.71	3.09	Very Stable
2014	SC_PL	Swath	0	0	3	25	144596	0.00079746	0.122761	0.0704476	0.327197	293.94	3.04	4.03	1.51	23.57	26.42	59.23	49.71	3.09	Very Stable
2014	SC_PL	Swath	0	0	3	25	113399	0.000625405	0.0962749	0.0552483	0.256603	293.94	3.04	4.03	1.51	23.57	26.42	59.23	49.71	3.09	Very Stable
2014	SC_PL	Swath	0	0	3	25	144377	0.000796252	0.122575	0.0703409	0.326701	293.94	3.04	4.03	1.51	23.57	26.42	59.23	49.71	3.09	Very Stable
2014	SC_PL	Swath	0	0	3	25	178737	0.00098575	0.151746	0.0870812	0.404452	293.94	3.04	4.03	1.51	23.57	26.42	59.23	49.71	3.09	Very Stable
2014	SC_PL	Swath	0	0	3	25	206352	0.00113805	0.175191	0.100535	0.46694	293.94	3.04	4.03	1.51	23.57	26.42	59.23	49.71	3.09	Very Stable
2014	SC_PL	Swath	0	0	3	25	151043	0.000833015	0.128234	0.0735886	0.341785	293.94	3.04	4.03	1.51	23.57	26.42	59.23	49.71	3.09	Very Stable
2014	SC_PL	Swath	0	0	3	25	157428	0.000868229	0.133655	0.0766994	0.356234	293.94	3.04	4.03	1.51	23.57	26.42	59.23	49.71	3.09	Very Stable
2014	SC_PL	L1	3	1	3	25	88330	0.000101625	0.0156441	0.00897754	0.0416966	293.94	3.04	4.03	1.51	23.57	26.42	59.23	49.71	3.09	Very Stable
2014	SC_PL	L1	7	2	3	25	21380	2.46e-05	0.00378662	0.00217299	0.0100925	293.94	3.04	4.03	1.51	23.57	26.42	59.23	49.71	3.09	Very Stable
2014	SC_PL	L1	13	4	3	25	10420	1.2e-05	0.00184549	0.00105905	0.00491881	293.94	3.04	4.03	1.51	23.57	26.42	59.23	49.71	3.09	Very Stable
2014	SC_PL	L1	26	8	3	25	5033	5.79e-06	0.000891395	0.000511536	0.00237585	293.94	3.04	4.03	1.51	23.57	26.42	59.23	49.71	3.09	Very Stable
2014	SC_PL	L1	52	16	3	25	684	7.87e-07	0.000121143	6.95e-05	0.000322885	293.94	3.04	4.03	1.51	23.57	26.42	59.23	49.71	3.09	Very Stable
2014	SC_PL	L1	105	32	3	25	6	6.9e-09	1.06e-06	6.1e-07	2.83e-06	293.94	3.04	4.03	1.51	23.57	26.42	59.23	49.71	3.09	Very Stable
2014	SC_PL	L1	210		3	25	6	6.9e-09	1.06e-06	6.1e-07	2.83e-06	293.94	3.04	4.03	1.51	23.57	26.42	59.23	49.71	3.09	Very Stable
2014	SC_PL	L1	363		3	25	6	6.9e-09	1.06e-06	6.1e-07	2.83e-06	293.94	3.04	4.03	1.51	23.57	26.42	59.23	49.71	3.09	Very Stable
2014	SC_PL	L2	3	1	3	25	20459	2.35e-05	0.0036235	0.00207938	0.00965777	293.94	3.04	4.03	1.51	23.57	26.42	59.23	49.71	3.09	Very Stable
2014	SC_PL	L2	7	2	3	25	7336	8.44e-06	0.00129928	0.000745605	0.00346299	293.94	3.04	4.03	1.51	23.57	26.42	59.23	49.71	3.09	Very Stable
2014	SC_PL	L2	13	4	3	25	2628	3.02e-06	0.000465445	0.000267101	0.00124056	293.94	3.04	4.03	1.51	23.57	26.42	59.23	49.71	3.09	Very Stable
2014	SC_PL	L2	26	8	3	25	1732	1.99e-06	0.000306755	0.000176034	0.000817599	293.94	3.04	4.03	1.51	23.57	26.42	59.23	49.71	3.09	Very Stable
2014	SC_PL	L2	52	16	3	25	739	8.5e-07	0.000130884	7.51e-05	0.000348848	293.94	3.04	4.03	1.51	23.57	26.42	59.23	49.71	3.09	Very Stable
2014	SC_PL	L2	105	32	3	25	50	5.75e-08	8.86e-06	5.08e-06	2.36e-05	293.94	3.04	4.03	1.51	23.57	26.42	59.23	49.71	3.09	Very Stable
2014	SC_PL	L2	210		3	25	6	6.9e-09	1.06e-06	6.1e-07	2.83e-06	293.94	3.04	4.03	1.51	23.57	26.42	59.23	49.71	3.09	Very Stable
2014	SC_PL	L2	363		3	25	6	6.9e-09	1.06e-06	6.1e-07	2.83e-06	293.94	3.04	4.03	1.51	23.57	26.42	59.23	49.71	3.09	Very Stable
2014	Water	Control	0	0	1	12	505872	0.000582013	0.0895951	0.051415	0.051415	293.42	2.07	3.02	1.26	18.94	19.35	74.87	76.91	0.95	Stable
2014	Water	Control	0	0	1	12	502752	0.000578423	0.0890425	0.0510979	0.0510979	293.42	2.07	3.02	1.26	18.94	19.35	74.87	76.91	0.95	Stable
2014	Water	Control	0	0	1	12	0	0	0	0	0	293.42	2.07	3.02	1.26	18.94	19.35	74.87	76.91	0.95	Stable
2014	Water	Control	0	0	1	12	0	0	0	0	0	293.42	2.07	3.02	1.26	18.94	19.35	74.87	76.91	0.95	Stable
2014	Water	Swath	0	0	1	12	152266	0.00083976	0.129273	0.0741844	0.0741844	293.42	2.07	3.02	1.26	18.94	19.35	74.87	76.91	0.95	Stable
2014	Water	Swath	0	0	1	12	187426	0.00103367	0.159123	0.0913145	0.0913145	293.42	2.07	3.02	1.26	18.94	19.35	74.87	76.91	0.95	Stable
2014	Water	Swath	0	0	1	12	163382	0.000901066	0.13871	0.0796002	0.0796002	293.42	2.07	3.02	1.26	18.94	19.35	74.87	76.91	0.95	Stable
2014	Water	Swath	0	0	1	12	210913	0.0011632	0.179064	0.102757	0.102757	293.42	2.07	3.02	1.26	18.94	19.35	74.87	76.91	0.95	Stable
2014	Water	Swath	0	0	1	12	224443	0.00123782	0.19055	0.109349	0.109349	293.42	2.07	3.02	1.26	18.94	19.35	74.87	76.91	0.95	Stable
2014	Water	Swath	0	0	1	12	148991	0.000821698	0.126492	0.0725888	0.0725888	293.42	2.07	3.02	1.26	18.94	19.35	74.87	76.91	0.95	Stable
2014	Water	Swath	0	0	1	12	176440	0.000973082	0.149796	0.0859621	0.0859621	293.42	2.07	3.02	1.26	18.94	19.35	74.87	76.91	0.95	Stable
2014	Water	Swath	0	0	1	12	169373	0.000934107	0.143796	0.082519	0.082519	293.42	2.07	3.02	1.26	18.94	19.35	74.87	76.91	0.95	Stable
2014	Water	L1	3	1	1	12	365343	0.000420332	0.064706	0.0371322	0.0371322	293.42	2.07	3.02	1.26	18.94	19.35	74.87	76.91	0.95	Stable
2014	Water	L1	7	2	1	12	90081	0.000103639	0.0159543	0.00915551	0.00915551	293.42	2.07	3.02	1.26	18.94	19.35	74.87	76.91	0.95	Stable
2014	Water	L1	13	4	1	12	29859	3.44e-05	0.00528833	0.00303476	0.00303476	293.42	2.07	3.02	1.26	18.94	19.35	74.87	76.91	0.95	Stable
2014	Water	L1	26	8	1	12	10649	1.23e-05	0.00188605	0.00108233	0.00108233	293.42	2.07	3.02	1.26	18.94	19.35	74.87	76.91	0.95	Stable
2014	Water	L1	52	16	1	12	2397	2.76e-06	0.000424533	0.000243622	0.000243622	293.42	2.07	3.02	1.26	18.94	19.35	74.87	76.91	0.95	Stable
2014	Water	L1	105	32	1	12	377	4.34e-07	6.68e-05	3.83e-05	3.83e-05	293.42	2.07	3.02	1.26	18.94	19.35	74.87	76.91	0.95	Stable
2014	Water	L1	210		1	12	105	1.21e-07	1.86e-05	1.07e-05	1.07e-05	293.42	2.07	3.02	1.26	18.94	19.35	74.87	76.91	0.95	Stable
2014	Water	L1	363		1	12	6	6.9e-09	1.06e-06	6.1e-07	6.1e-07	293.42	2.07	3.02	1.26	18.94	19.35	74.87	76.91	0.95	Stable
2014	Water	L2	3	1	1	12	302634	0.000348185	0.0535996	0.0307586	0.0307586	293.42	2.07	3.02	1.26	18.94	19.35	74.87	76.91	0.95	Stable
2014	Water	L2	7	2	1	12	77469	8.91e-05	0.0137205	0.00787367	0.00787367	293.42	2.07	3.02	1.26	18.94	19.35	74.87	76.91	0.95	Stable
2014	Water	L2	13	4	1	12	34087	3.92e-05	0.00603715	0.00346448	0.00346448	293.42	2.07	3.02	1.26	18.94	19.35	74.87	76.91	0.95	Stable
2014	Water	L2	26	8	1	12	10644	1.22e-05	0.00188516	0.00108182	0.00108182	293.42	2.07	3.02	1.26	18.94	19.35	74.87	76.91	0.95	Stable
2014	Water	L2	52	16	1	12	5016	5.77e-06	0.000888384	0.000509808	0.000509808	293.42	2.07	3.02	1.26	18.94	19.35	74.87	76.91	0.95	Stable
2014	Water	L2	105	32	1	12	742	8.54e-07	0.000131416	7.54e-05	7.54e-05	293.42	2.07	3.02	1.26	18.94	19.35	74.87	76.91	0.95	Stable
2014	Water	L2	210		1	12	6	6.9e-09	1.06e-06	6.1e-07	6.1e-07	293.42	2.07	3.02	1.26	18.94	19.35	74.87	76.91	0.95	Stable
2014	Water	L2	363		1	12	6	6.9e-09	1.06e-06	6.1e-07	6.1e-07	293.42	2.07	3.02	1.26	18.94	19.35	74.87	76.91	0.95	Stable
2014	Water	Control	0	0	2	18	454021	0.000522358	0.0804117	0.0461451	0.0461451	291.87	3.06	4.03	2.01	23.84	24.01	61.27	60.85	0.18	Stable
2014	Water	Control	0	0	2	18	449426	0.000517071	0.0795979	0.045678	0.045678	291.87	3.06	4.03	2.01	23.84	24.01	61.27	60.85	0.18	Stable
2014	Water	Control	0	0	2	18	0	0	0	0	0	291.87	3.06	4.03	2.01	23.84	24.01	61.27	60.85	0.18	Stable
2014	Water	Control	0	0	2	18	0	0	0	0	0	291.87	3.06	4.03	2.01	23.84	24.01	61.27	60.85	0.18	Stable
2014	Water	Swath	0	0	2	18	205359	0.00113257	0.174348	0.100051	0.100051	291.87	3.06	4.03	2.01	23.84	24.01	61.27	60.85	0.18	Stable
2014	Water	Swath	0	0	2	18	127638	0.000703935	0.108364	0.0621856	0.0621856	291.87	3.06	4.03	2.01	23.84	24.01	61.27	60.85	0.18	Stable
2014	Water	Swath	0	0	2	18	132749	0.000732122	0.112703	0.0646757	0.0646757	291.87	3.06	4.03	2.01	23.84	24.01	61.27	60.85	0.18	Stable
2014	Water	Swath	0	0	2	18	127787	0.000704756	0.10849	0.0622582	0.0622582	291.87	3.06	4.03	2.01	23.84	24.01	61.27	60.85	0.18	Stable
2014	Water	Swath	0	0	2	18	164061	0.000904811	0.139287	0.079931	0.079931	291.87	3.06	4.03	2.01	23.84	24.01	61.27	60.85	0.18	Stable
2014	Water	Swath	0	0	2	18	149632	0.000825234	0.127036	0.0729011	0.0729011	291.87	3.06	4.03	2.01	23.84	24.01	61.27	60.85	0.18	Stable
2014	Water	Swath	0	0	2	18	98577	0.000543661	0.0836911	0.048027	0.048027	291.87	3.06	4.03	2.01	23.84	24.01	61.27	60.85	0.18	Stable
2014	Water	Swath	0	0	2	18	116322	0.000641526	0.0987565	0.0566724	0.0566724	291.87	3.06	4.03	2.01	23.84	24.01	61.27	60.85	0.18	Stable
2014	Water	L1	3	1	2	18	404372	0.000465236	0.0716184	0.0410989	0.0410989	291.87	3.06	4.03	2.01	23.84	24.01	61.27	60.85	0.18	Stable
2014	Water	L1	7	2	2	18	47470	5.46e-05	0.00840742	0.00482468	0.00482468	291.87	3.06	4.03	2.01	23.84	24.01	61.27	60.85	0.18	Stable
2014	Water	L1	13	4	2	18	33846	3.89e-05	0.00599447	0.00343999	0.00343999	291.87	3.06	4.03	2.01	23.84	24.01	61.27	60.85	0.18	Stable
2014	Water	L1	26	8	2	18	16393	1.89e-05	0.00290337	0.00166613	0.00166613	291.87	3.06	4.03	2.01	23.84	24.01	61.27	60.85	0.18	Stable
2014	Water	L1	52	16	2	18	5610	6.45e-06	0.000993588	0.00057018	0.00057018	291.87	3.06	4.03	2.01	23.84	24.01	61.27	60.85	0.18	Stable
2014	Water	L1	105	32	2	18	737	8.48e-07	0.00013053	7.49e-05	7.49e-05	291.87	3.06	4.03	2.01	23.84	24.01	61.27	60.85	0.18	Stable
2014	Water	L1	210		2	18	6	6.9e-09	1.06e-06	6.1e-07	6.1e-07	291.87	3.06	4.03	2.01	23.84	24.01	61.27	60.85	0.18	Stable
2014	Water	L1	363		2	18	6	6.9e-09	1.06e-06	6.1e-07	6.1e-07	291.87	3.06	4.03	2.01	23.84	24.01	61.27	60.85	0.18	Stable
2014	Water	L2	3	1	2	18	312949	0.000360052	0.0554264	0.031807	0.031807	291.87	3.06	4.03	2.01	23.84	24.01	61.27	60.85	0.18	Stable
2014	Water	L2	7	2	2	18	52281	6.02e-05	0.00925949	0.00531365	0.00531365	291.87	3.06	4.03	2.01	23.84	24.01	61.27	60.85	0.18	Stable
2014	Water	L2	13	4	2	18	24270	2.79e-05	0.00429846	0.00246672	0.00246672	291.87	3.06	4.03	2.01	23.84	24.01	61.27	60.85	0.18	Stable
2014	Water	L2	26	8	2	18	5890	6.78e-06	0.00104318	0.000598638	0.000598638	291.87	3.06	4.03	2.01	23.84	24.01	61.27	60.85	0.18	Stable
2014	Water	L2	52	16	2	18	3440	3.96e-06	0.000609259	0.000349629	0.000349629	291.87	3.06	4.03	2.01	23.84	24.01	61.27	60.85	0.18	Stable
2014	Water	L2	105	32	2	18	36	4.14e-08	6.38e-06	3.66e-06	3.66e-06	291.87	3.06	4.03	2.01	23.84	24.01	61.27	60.85	0.18	Stable
2014	Water	L2	210		2	18	6	6.9e-09	1.06e-06	6.1e-07	6.1e-07	291.87	3.06	4.03	2.01	23.84	24.01	61.27	60.85	0.18	Stable
2014	Water	L2	363		2	18	6	6.9e-09	1.06e-06	6.1e-07	6.1e-07	291.87	3.06	4.03	2.01	23.84	24.01	61.27	60.85	0.18	Stable
2014	Water	Control	0	0	3	28	497766	0.000572687	0.0881594	0.0505912	0.0505912	315.56	3.25	4.28	2.01	22.48	22.63	63.75	62.75	0.14	Stable
2014	Water	Control	0	0	3	28	490649	0.000564499	0.0868989	0.0498678	0.0498678	315.56	3.25	4.28	2.01	22.48	22.63	63.75	62.75	0.14	Stable
2014	Water	Control	0	0	3	28	0	0	0	0	0	315.56	3.25	4.28	2.01	22.48	22.63	63.75	62.75	0.14	Stable
2014	Water	Control	0	0	3	28	0	0	0	0	0	315.56	3.25	4.28	2.01	22.48	22.63	63.75	62.75	0.14	Stable
2014	Water	Swath	0	0	3	28	161541	0.000890913	0.137147	0.0787032	0.0787032	315.56	3.25	4.28	2.01	22.48	22.63	63.75	62.75	0.14	Stable
2014	Water	Swath	0	0	3	28	204905	0.00113007	0.173963	0.0998303	0.0998303	315.56	3.25	4.28	2.01	22.48	22.63	63.75	62.75	0.14	Stable
2014	Water	Swath	0	0	3	28	99956	0.000551266	0.0848619	0.0486988	0.0486988	315.56	3.25	4.28	2.01	22.48	22.63	63.75	62.75	0.14	Stable
2014	Water	Swath	0	0	3	28	165485	0.000912664	0.140496	0.0806248	0.0806248	315.56	3.25	4.28	2.01	22.48	22.63	63.75	62.75	0.14	Stable
2014	Water	Swath	0	0	3	28	231698	0.00127783	0.19671	0.112884	0.112884	315.56	3.25	4.28	2.01	22.48	22.63	63.75	62.75	0.14	Stable
2014	Water	Swath	0	0	3	28	145317	0.000801436	0.123373	0.0707988	0.0707988	315.56	3.25	4.28	2.01	22.48	22.63	63.75	62.75	0.14	Stable
2014	Water	Swath	0	0	3	28	129031	0.000711617	0.109546	0.0628643	0.0628643	315.56	3.25	4.28	2.01	22.48	22.63	63.75	62.75	0.14	Stable
2014	Water	Swath	0	0	3	28	176424	0.000972994	0.149783	0.0859543	0.0859543	315.56	3.25	4.28	2.01	22.48	22.63	63.75	62.75	0.14	Stable
2014	Water	L1	3	1	3	28	134650	0.000154917	0.0238479	0.0136853	0.0136853	315.56	3.25	4.28	2.01	22.48	22.63	63.75	62.75	0.14	Stable
2014	Water	L1	7	2	3	28	69616	8.01e-05	0.0123297	0.00707552	0.00707552	315.56	3.25	4.28	2.01	22.48	22.63	63.75	62.75	0.14	Stable
2014	Water	L1	13	4	3	28	65411	7.53e-05	0.011585	0.00664814	0.00664814	315.56	3.25	4.28	2.01	22.48	22.63	63.75	62.75	0.14	Stable
2014	Water	L1	26	8	3	28	23658	2.72e-05	0.00419007	0.00240451	0.00240451	315.56	3.25	4.28	2.01	22.48	22.63	63.75	62.75	0.14	Stable
2014	Water	L1	52	16	3	28	4002	4.6e-06	0.000708795	0.000406749	0.000406749	315.56	3.25	4.28	2.01	22.48	22.63	63.75	62.75	0.14	Stable
2014	Water	L1	105	32	3	28	6	6.9e-09	1.06e-06	6.1e-07	6.1e-07	315.56	3.25	4.28	2.01	22.48	22.63	63.75	62.75	0.14	Stable
2014	Water	L1	210		3	28	6	6.9e-09	1.06e-06	6.1e-07	6.1e-07	315.56	3.25	4.28	2.01	22.48	22.63	63.75	62.75	0.14	Stable
2014	Water	L1	363		3	28	6	6.9e-09	1.06e-06	6.1e-07	6.1e-07	315.56	3.25	4.28	2.01	22.48	22.63	63.75	62.75	0.14	Stable
2014	Water	L2	3	1	3	28	275263	0.000316694	0.0487519	0.0279767	0.0279767	315.56	3.25	4.28	2.01	22.48	22.63	63.75	62.75	0.14	Stable
2014	Water	L2	7	2	3	28	126172	0.000145163	0.0223463	0.0128237	0.0128237	315.56	3.25	4.28	2.01	22.48	22.63	63.75	62.75	0.14	Stable
2014	Water	L2	13	4	3	28	52804	6.08e-05	0.00935212	0.00536681	0.00536681	315.56	3.25	4.28	2.01	22.48	22.63	63.75	62.75	0.14	Stable
2014	Water	L2	26	8	3	28	25383	2.92e-05	0.00449559	0.00257984	0.00257984	315.56	3.25	4.28	2.01	22.48	22.63	63.75	62.75	0.14	Stable
2014	Water	L2	52	16	3	28	4146	4.77e-06	0.000734299	0.000421385	0.000421385	315.56	3.25	4.28	2.01	22.48	22.63	63.75	62.75	0.14	Stable
2014	Water	L2	105	32	3	28	81	9.32e-08	1.43e-05	8.23e-06	8.23e-06	315.56	3.25	4.28	2.01	22.48	22.63	63.75	62.75	0.14	Stable
2014	Water	L2	210		3	28	6	6.9e-09	1.06e-06	6.1e-07	6.1e-07	315.56	3.25	4.28	2.01	22.48	22.63	63.75	62.75	0.14	Stable
2014	Water	L2	363		3	28	6	6.9e-09	1.06e-06	6.1e-07	6.1e-07	315.56	3.25	4.28	2.01	22.48	22.63	63.75	62.75	0.14	Stable
2014	WP_Max	Control	0	0	1	8	522525	0.000601172	0.0925445	0.0531076	0.251587	285.04	2.02	2.77	1.01	22.53	23.51	61.95	58.86	2.41	Very Stable
2014	WP_Max	Control	0	0	1	8	521339	0.000599808	0.0923344	0.052987	0.251016	285.04	2.02	2.77	1.01	22.53	23.51	61.95	58.86	2.41	Very Stable
2014	WP_Max	Control	0	0	1	8	0	0	0	0	0	285.04	2.02	2.77	1.01	22.53	23.51	61.95	58.86	2.41	Very Stable
2014	WP_Max	Control	0	0	1	8	0	0	0	0	0	285.04	2.02	2.77	1.01	22.53	23.51	61.95	58.86	2.41	Very Stable
2014	WP_Max	Swath	0	0	1	8	159309	0.000878603	0.135252	0.0776158	0.36769	285.04	2.02	2.77	1.01	22.53	23.51	61.95	58.86	2.41	Very Stable
2014	WP_Max	Swath	0	0	1	8	221780	0.00122314	0.18829	0.108052	0.511875	285.04	2.02	2.77	1.01	22.53	23.51	61.95	58.86	2.41	Very Stable
2014	WP_Max	Swath	0	0	1	8	189714	0.00104629	0.161066	0.0924292	0.437866	285.04	2.02	2.77	1.01	22.53	23.51	61.95	58.86	2.41	Very Stable
2014	WP_Max	Swath	0	0	1	8	167209	0.000922172	0.141959	0.0814647	0.385924	285.04	2.02	2.77	1.01	22.53	23.51	61.95	58.86	2.41	Very Stable
2014	WP_Max	Swath	0	0	1	8	232955	0.00128477	0.197777	0.113496	0.537667	285.04	2.02	2.77	1.01	22.53	23.51	61.95	58.86	2.41	Very Stable
2014	WP_Max	Swath	0	0	1	8	186142	0.00102659	0.158033	0.0906889	0.429621	285.04	2.02	2.77	1.01	22.53	23.51	61.95	58.86	2.41	Very Stable
2014	WP_Max	Swath	0	0	1	8	211757	0.00116786	0.17978	0.103169	0.488742	285.04	2.02	2.77	1.01	22.53	23.51	61.95	58.86	2.41	Very Stable
2014	WP_Max	Swath	0	0	1	8	245148	0.00135201	0.208129	0.119437	0.565809	285.04	2.02	2.77	1.01	22.53	23.51	61.95	58.86	2.41	Very Stable
2014	WP_Max	L1	3	1	1	8	318988	0.000367	0.056496	0.0324208	0.153587	285.04	2.02	2.77	1.01	22.53	23.51	61.95	58.86	2.41	Very Stable
2014	WP_Max	L1	7	2	1	8	34998	4.03e-05	0.0061985	0.00355707	0.016851	285.04	2.02	2.77	1.01	22.53	23.51	61.95	58.86	2.41	Very Stable
2014	WP_Max	L1	13	4	1	8	15626	1.8e-05	0.00276752	0.00158817	0.00752366	285.04	2.02	2.77	1.01	22.53	23.51	61.95	58.86	2.41	Very Stable
2014	WP_Max	L1	26	8	1	8	2274	2.62e-06	0.000402748	0.000231121	0.00109489	285.04	2.02	2.77	1.01	22.53	23.51	61.95	58.86	2.41	Very Stable
2014	WP_Max	L1	52	16	1	8	439	5.05e-07	7.78e-05	4.46e-05	0.000211371	285.04	2.02	2.77	1.01	22.53	23.51	61.95	58.86	2.41	Very Stable
2014	WP_Max	L1	105	32	1	8	13	1.5e-08	2.3e-06	1.32e-06	6.26e-06	285.04	2.02	2.77	1.01	22.53	23.51	61.95	58.86	2.41	Very Stable
2014	WP_Max	L1	210		1	8	6	6.9e-09	1.06e-06	6.1e-07	2.89e-06	285.04	2.02	2.77	1.01	22.53	23.51	61.95	58.86	2.41	Very Stable
2014	WP_Max	L1	363		1	8	6	6.9e-09	1.06e-06	6.1e-07	2.89e-06	285.04	2.02	2.77	1.01	22.53	23.51	61.95	58.86	2.41	Very Stable
2014	WP_Max	L2	3	1	1	8	215784	0.000248263	0.0382175	0.0219315	0.103896	285.04	2.02	2.77	1.01	22.53	23.51	61.95	58.86	2.41	Very Stable
2014	WP_Max	L2	7	2	1	8	23975	2.76e-05	0.00424622	0.00243673	0.0115436	285.04	2.02	2.77	1.01	22.53	23.51	61.95	58.86	2.41	Very Stable
2014	WP_Max	L2	13	4	1	8	9187	1.06e-05	0.00162711	0.000933734	0.00442339	285.04	2.02	2.77	1.01	22.53	23.51	61.95	58.86	2.41	Very Stable
2014	WP_Max	L2	26	8	1	8	4922	5.66e-06	0.000871736	0.000500254	0.00236986	285.04	2.02	2.77	1.01	22.53	23.51	61.95	58.86	2.41	Very Stable
2014	WP_Max	L2	52	16	1	8	291	3.35e-07	5.15e-05	2.96e-05	0.000140112	285.04	2.02	2.77	1.01	22.53	23.51	61.95	58.86	2.41	Very Stable
2014	WP_Max	L2	105	32	1	8	6	6.9e-09	1.06e-06	6.1e-07	2.89e-06	285.04	2.02	2.77	1.01	22.53	23.51	61.95	58.86	2.41	Very Stable
2014	WP_Max	L2	210		1	8	6	6.9e-09	1.06e-06	6.1e-07	2.89e-06	285.04	2.02	2.77	1.01	22.53	23.51	61.95	58.86	2.41	Very Stable
2014	WP_Max	L2	363		1	8	6	6.9e-09	1.06e-06	6.1e-07	2.89e-06	285.04	2.02	2.77	1.01	22.53	23.51	61.95	58.86	2.41	Very Stable
2014	WP_Max	Control	0	0	2	22	441154	0.000507554	0.0781328	0.0448373	0.212408	303.76	3.07	4.28	2.27	20.21	22.86	70.91	56.67	2.81	Very Stable
2014	WP_Max	Control	0	0	2	22	461904	0.000531427	0.0818079	0.0469463	0.222399	303.76	3.07	4.28	2.27	20.21	22.86	70.91	56.67	2.81	Very Stable
2014	WP_Max	Control	0	0	2	22	0	0	0	0	0	303.76	3.07	4.28	2.27	20.21	22.86	70.91	56.67	2.81	Very Stable
2014	WP_Max	Control	0	0	2	22	0	0	0	0	0	303.76	3.07	4.28	2.27	20.21	22.86	70.91	56.67	2.81	Very Stable
2014	WP_Max	Swath	0	0	2	22	118083	0.000651238	0.100252	0.0575304	0.272539	303.76	3.07	4.28	2.27	20.21	22.86	70.91	56.67	2.81	Very Stable
2014	WP_Max	Swath	0	0	2	22	139084	0.00076706	0.118081	0.0677621	0.32101	303.76	3.07	4.28	2.27	20.21	22.86	70.91	56.67	2.81	Very Stable
2014	WP_Max	Swath	0	0	2	22	162674	0.000897161	0.138109	0.0792552	0.375457	303.76	3.07	4.28	2.27	20.21	22.86	70.91	56.67	2.81	Very Stable
2014	WP_Max	Swath	0	0	2	22	141448	0.000780098	0.120088	0.0689139	0.326466	303.76	3.07	4.28	2.27	20.21	22.86	70.91	56.67	2.81	Very Stable
2014	WP_Max	Swath	0	0	2	22	175834	0.00096974	0.149282	0.0856668	0.40583	303.76	3.07	4.28	2.27	20.21	22.86	70.91	56.67	2.81	Very Stable
2014	WP_Max	Swath	0	0	2	22	165556	0.000913056	0.140556	0.0806593	0.382108	303.76	3.07	4.28	2.27	20.21	22.86	70.91	56.67	2.81	Very Stable
2014	WP_Max	Swath	0	0	2	22	132606	0.000731334	0.112582	0.064606	0.306059	303.76	3.07	4.28	2.27	20.21	22.86	70.91	56.67	2.81	Very Stable
2014	WP_Max	Swath	0	0	2	22	109621	0.000604569	0.0930674	0.0534077	0.253009	303.76	3.07	4.28	2.27	20.21	22.86	70.91	56.67	2.81	Very Stable
2014	WP_Max	L1	3	1	2	22	189829	0.000218401	0.0336206	0.0192935	0.0913995	303.76	3.07	4.28	2.27	20.21	22.86	70.91	56.67	2.81	Very Stable
2014	WP_Max	L1	7	2	2	22	25579	2.94e-05	0.0045303	0.00259976	0.0123159	303.76	3.07	4.28	2.27	20.21	22.86	70.91	56.67	2.81	Very Stable
2014	WP_Max	L1	13	4	2	22	15597	1.79e-05	0.00276239	0.00158522	0.00750969	303.76	3.07	4.28	2.27	20.21	22.86	70.91	56.67	2.81	Very Stable
2014	WP_Max	L1	26	8	2	22	6410	7.37e-06	0.00113528	0.000651489	0.00308631	303.76	3.07	4.28	2.27	20.21	22.86	70.91	56.67	2.81	Very Stable
2014	WP_Max	L1	52	16	2	22	1391	1.6e-06	0.00024636	0.000141376	0.000669743	303.76	3.07	4.28	2.27	20.21	22.86	70.91	56.67	2.81	Very Stable
2014	WP_Max	L1	105	32	2	22	6	6.9e-09	1.06e-06	6.1e-07	2.89e-06	303.76	3.07	4.28	2.27	20.21	22.86	70.91	56.67	2.81	Very Stable
2014	WP_Max	L1	210		2	22	6	6.9e-09	1.06e-06	6.1e-07	2.89e-06	303.76	3.07	4.28	2.27	20.21	22.86	70.91	56.67	2.81	Very Stable
2014	WP_Max	L1	363		2	22	6	6.9e-09	1.06e-06	6.1e-07	2.89e-06	303.76	3.07	4.28	2.27	20.21	22.86	70.91	56.67	2.81	Very Stable
2014	WP_Max	L2	3	1	2	22	103700	0.000119308	0.0183663	0.0105397	0.0499298	303.76	3.07	4.28	2.27	20.21	22.86	70.91	56.67	2.81	Very Stable
2014	WP_Max	L2	7	2	2	22	46718	5.37e-05	0.00827423	0.00474825	0.0224939	303.76	3.07	4.28	2.27	20.21	22.86	70.91	56.67	2.81	Very Stable
2014	WP_Max	L2	13	4	2	22	21042	2.42e-05	0.00372675	0.00213863	0.0101314	303.76	3.07	4.28	2.27	20.21	22.86	70.91	56.67	2.81	Very Stable
2014	WP_Max	L2	26	8	2	22	3655	4.21e-06	0.000647338	0.000371481	0.00175982	303.76	3.07	4.28	2.27	20.21	22.86	70.91	56.67	2.81	Very Stable
2014	WP_Max	L2	52	16	2	22	1090	1.25e-06	0.00019305	0.000110784	0.000524817	303.76	3.07	4.28	2.27	20.21	22.86	70.91	56.67	2.81	Very Stable
2014	WP_Max	L2	105	32	2	22	271	3.12e-07	4.8e-05	2.75e-05	0.000130482	303.76	3.07	4.28	2.27	20.21	22.86	70.91	56.67	2.81	Very Stable
2014	WP_Max	L2	210		2	22	6	6.9e-09	1.06e-06	6.1e-07	2.89e-06	303.76	3.07	4.28	2.27	20.21	22.86	70.91	56.67	2.81	Very Stable
2014	WP_Max	L2	363		2	22	6	6.9e-09	1.06e-06	6.1e-07	2.89e-06	303.76	3.07	4.28	2.27	20.21	22.86	70.91	56.67	2.81	Very Stable
2014	WP_Max	Control	0	0	3	23	446647	0.000513874	0.0791057	0.0453956	0.215053	291.74	3.4	5.29	1.76	21.64	24.59	66.32	52	2.56	Very Stable
2014	WP_Max	Control	0	0	3	23	444336	0.000511215	0.0786964	0.0451607	0.21394	291.74	3.4	5.29	1.76	21.64	24.59	66.32	52	2.56	Very Stable
2014	WP_Max	Control	0	0	3	23	0	0	0	0	0	291.74	3.4	5.29	1.76	21.64	24.59	66.32	52	2.56	Very Stable
2014	WP_Max	Control	0	0	3	23	0	0	0	0	0	291.74	3.4	5.29	1.76	21.64	24.59	66.32	52	2.56	Very Stable
2014	WP_Max	Swath	0	0	3	23	123681	0.000682112	0.105004	0.0602577	0.28546	291.74	3.4	5.29	1.76	21.64	24.59	66.32	52	2.56	Very Stable
2014	WP_Max	Swath	0	0	3	23	172214	0.000949775	0.146208	0.0839031	0.397475	291.74	3.4	5.29	1.76	21.64	24.59	66.32	52	2.56	Very Stable
2014	WP_Max	Swath	0	0	3	23	205614	0.00113398	0.174565	0.100176	0.474563	291.74	3.4	5.29	1.76	21.64	24.59	66.32	52	2.56	Very Stable
2014	WP_Max	Swath	0	0	3	23	97871	0.000539767	0.0830917	0.047683	0.225889	291.74	3.4	5.29	1.76	21.64	24.59	66.32	52	2.56	Very Stable
2014	WP_Max	Swath	0	0	3	23	179757	0.000991376	0.152612	0.0875781	0.414885	291.74	3.4	5.29	1.76	21.64	24.59	66.32	52	2.56	Very Stable
2014	WP_Max	Swath	0	0	3	23	166867	0.000920286	0.141669	0.0812981	0.385134	291.74	3.4	5.29	1.76	21.64	24.59	66.32	52	2.56	Very Stable
2014	WP_Max	Swath	0	0	3	23	160695	0.000886247	0.136429	0.0782911	0.370889	291.74	3.4	5.29	1.76	21.64	24.59	66.32	52	2.56	Very Stable
2014	WP_Max	Swath	0	0	3	23	118915	0.000655827	0.100958	0.0579357	0.274459	291.74	3.4	5.29	1.76	21.64	24.59	66.32	52	2.56	Very Stable
2014	WP_Max	L1	3	1	3	23	295476	0.000339949	0.0523318	0.0300311	0.142267	291.74	3.4	5.29	1.76	21.64	24.59	66.32	52	2.56	Very Stable
2014	WP_Max	L1	7	2	3	23	68058	7.83e-05	0.0120538	0.00691717	0.0327688	291.74	3.4	5.29	1.76	21.64	24.59	66.32	52	2.56	Very Stable
2014	WP_Max	L1	13	4	3	23	24101	2.77e-05	0.00426853	0.00244954	0.0116042	291.74	3.4	5.29	1.76	21.64	24.59	66.32	52	2.56	Very Stable
2014	WP_Max	L1	26	8	3	23	6941	7.99e-06	0.00122932	0.000705458	0.00334198	291.74	3.4	5.29	1.76	21.64	24.59	66.32	52	2.56	Very Stable
2014	WP_Max	L1	52	16	3	23	806	9.27e-07	0.000142751	8.19e-05	0.000388076	291.74	3.4	5.29	1.76	21.64	24.59	66.32	52	2.56	Very Stable
2014	WP_Max	L1	105	32	3	23	6	6.9e-09	1.06e-06	6.1e-07	2.89e-06	291.74	3.4	5.29	1.76	21.64	24.59	66.32	52	2.56	Very Stable
2014	WP_Max	L1	210		3	23	6	6.9e-09	1.06e-06	6.1e-07	2.89e-06	291.74	3.4	5.29	1.76	21.64	24.59	66.32	52	2.56	Very Stable
2014	WP_Max	L1	363		3	23	6	6.9e-09	1.06e-06	6.1e-07	2.89e-06	291.74	3.4	5.29	1.76	21.64	24.59	66.32	52	2.56	Very Stable
2014	WP_Max	L2	3	1	3	23	133183	0.000153229	0.0235881	0.0135362	0.0641254	291.74	3.4	5.29	1.76	21.64	24.59	66.32	52	2.56	Very Stable
2014	WP_Max	L2	7	2	3	23	64503	7.42e-05	0.0114241	0.00655585	0.0310571	291.74	3.4	5.29	1.76	21.64	24.59	66.32	52	2.56	Very Stable
2014	WP_Max	L2	13	4	3	23	20525	2.36e-05	0.00363519	0.00208609	0.00988244	291.74	3.4	5.29	1.76	21.64	24.59	66.32	52	2.56	Very Stable
2014	WP_Max	L2	26	8	3	23	7312	8.41e-06	0.00129503	0.000743165	0.00352061	291.74	3.4	5.29	1.76	21.64	24.59	66.32	52	2.56	Very Stable
2014	WP_Max	L2	52	16	3	23	1485	1.71e-06	0.000263009	0.00015093	0.000715003	291.74	3.4	5.29	1.76	21.64	24.59	66.32	52	2.56	Very Stable
2014	WP_Max	L2	105	32	3	23	96	1.1e-07	1.7e-05	9.76e-06	4.62e-05	291.74	3.4	5.29	1.76	21.64	24.59	66.32	52	2.56	Very Stable
2014	WP_Max	L2	210		3	23	6	6.9e-09	1.06e-06	6.1e-07	2.89e-06	291.74	3.4	5.29	1.76	21.64	24.59	66.32	52	2.56	Very Stable
2014	WP_Max	L2	363		3	23	6	6.9e-09	1.06e-06	6.1e-07	2.89e-06	291.74	3.4	5.29	1.76	21.64	24.59	66.32	52	2.56	Very Stable
2014	WP_PL	Control	0	0	1	2	506577	0.000779983	0.120071	0.0689037	0.326418	270.9	1.53	2.27	0.76	23	23.32	59.65	58.85	1.38	Very Stable
2014	WP_PL	Control	0	0	1	2	514702	0.000792493	0.121996	0.0700088	0.331654	270.9	1.53	2.27	0.76	23	23.32	59.65	58.85	1.38	Very Stable
2014	WP_PL	Control	0	0	1	2	0	0	0	0	0	270.9	1.53	2.27	0.76	23	23.32	59.65	58.85	1.38	Very Stable
2014	WP_PL	Control	0	0	1	2	0	0	0	0	0	270.9	1.53	2.27	0.76	23	23.32	59.65	58.85	1.38	Very Stable
2014	WP_PL	Swath	0	0	1	2	471461	0.000725914	0.111747	0.0641273	0.303791	270.9	1.53	2.27	0.76	23	23.32	59.65	58.85	1.38	Very Stable
2014	WP_PL	Swath	0	0	1	2	494458	0.000761323	0.117198	0.0672553	0.318609	270.9	1.53	2.27	0.76	23	23.32	59.65	58.85	1.38	Very Stable
2014	WP_PL	Swath	0	0	1	2	456200	0.000702417	0.10813	0.0620515	0.293957	270.9	1.53	2.27	0.76	23	23.32	59.65	58.85	1.38	Very Stable
2014	WP_PL	Swath	0	0	1	2	226770	0.000349161	0.0537498	0.0308448	0.146122	270.9	1.53	2.27	0.76	23	23.32	59.65	58.85	1.38	Very Stable
2014	WP_PL	Swath	0	0	1	2	430822	0.000663342	0.102115	0.0585996	0.277605	270.9	1.53	2.27	0.76	23	23.32	59.65	58.85	1.38	Very Stable
2014	WP_PL	Swath	0	0	1	2	384221	0.00059159	0.0910693	0.052261	0.247577	270.9	1.53	2.27	0.76	23	23.32	59.65	58.85	1.38	Very Stable
2014	WP_PL	Swath	0	0	1	2	269231	0.000414538	0.063814	0.0366203	0.173482	270.9	1.53	2.27	0.76	23	23.32	59.65	58.85	1.38	Very Stable
2014	WP_PL	Swath	0	0	1	2	502602	0.000773862	0.119128	0.068363	0.323857	270.9	1.53	2.27	0.76	23	23.32	59.65	58.85	1.38	Very Stable
2014	WP_PL	L1	3	1	1	2	28315	4.36e-05	0.00671131	0.00385135	0.0182451	270.9	1.53	2.27	0.76	23	23.32	59.65	58.85	1.38	Very Stable
2014	WP_PL	L1	7	2	1	2	1114	1.72e-06	0.000264044	0.000151524	0.000717817	270.9	1.53	2.27	0.76	23	23.32	59.65	58.85	1.38	Very Stable
2014	WP_PL	L1	13	4	1	2	109	1.68e-07	2.58e-05	1.48e-05	7.02e-05	270.9	1.53	2.27	0.76	23	23.32	59.65	58.85	1.38	Very Stable
2014	WP_PL	L1	26	8	1	2	7	1.08e-08	1.66e-06	9.52e-07	4.51e-06	270.9	1.53	2.27	0.76	23	23.32	59.65	58.85	1.38	Very Stable
2014	WP_PL	L1	52	16	1	2	7	1.08e-08	1.66e-06	9.52e-07	4.51e-06	270.9	1.53	2.27	0.76	23	23.32	59.65	58.85	1.38	Very Stable
2014	WP_PL	L1	105	32	1	2	7	1.08e-08	1.66e-06	9.52e-07	4.51e-06	270.9	1.53	2.27	0.76	23	23.32	59.65	58.85	1.38	Very Stable
2014	WP_PL	L1	210		1	2	7	1.08e-08	1.66e-06	9.52e-07	4.51e-06	270.9	1.53	2.27	0.76	23	23.32	59.65	58.85	1.38	Very Stable
2014	WP_PL	L1	363		1	2	7	1.08e-08	1.66e-06	9.52e-07	4.51e-06	270.9	1.53	2.27	0.76	23	23.32	59.65	58.85	1.38	Very Stable
2014	WP_PL	L2	3	1	1	2	7	1.08e-08	1.66e-06	9.52e-07	4.51e-06	270.9	1.53	2.27	0.76	23	23.32	59.65	58.85	1.38	Very Stable
2014	WP_PL	L2	7	2	1	2	7	1.08e-08	1.66e-06	9.52e-07	4.51e-06	270.9	1.53	2.27	0.76	23	23.32	59.65	58.85	1.38	Very Stable
2014	WP_PL	L2	13	4	1	2	9518	1.47e-05	0.00225599	0.00129462	0.00613302	270.9	1.53	2.27	0.76	23	23.32	59.65	58.85	1.38	Very Stable
2014	WP_PL	L2	26	8	1	2	2048	3.15e-06	0.000485424	0.000278565	0.00131965	270.9	1.53	2.27	0.76	23	23.32	59.65	58.85	1.38	Very Stable
2014	WP_PL	L2	52	16	1	2	7	1.08e-08	1.66e-06	9.52e-07	4.51e-06	270.9	1.53	2.27	0.76	23	23.32	59.65	58.85	1.38	Very Stable
2014	WP_PL	L2	105	32	1	2	233	3.59e-07	5.52e-05	3.17e-05	0.000150136	270.9	1.53	2.27	0.76	23	23.32	59.65	58.85	1.38	Very Stable
2014	WP_PL	L2	210		1	2	7	1.08e-08	1.66e-06	9.52e-07	4.51e-06	270.9	1.53	2.27	0.76	23	23.32	59.65	58.85	1.38	Very Stable
2014	WP_PL	L2	363		1	2	7	1.08e-08	1.66e-06	9.52e-07	4.51e-06	270.9	1.53	2.27	0.76	23	23.32	59.65	58.85	1.38	Very Stable
2014	WP_PL	Control	0	0	2	6	552874	0.000636089	0.0979196	0.0561921	0.2662	305.59	2.23	3.02	1.51	19.44	19.73	70.6	69.1	0.59	Stable
2014	WP_PL	Control	0	0	2	6	565511	0.000650628	0.100158	0.0574765	0.272284	305.59	2.23	3.02	1.51	19.44	19.73	70.6	69.1	0.59	Stable
2014	WP_PL	Control	0	0	2	6	0	0	0	0	0	305.59	2.23	3.02	1.51	19.44	19.73	70.6	69.1	0.59	Stable
2014	WP_PL	Control	0	0	2	6	0	0	0	0	0	305.59	2.23	3.02	1.51	19.44	19.73	70.6	69.1	0.59	Stable
2014	WP_PL	Swath	0	0	2	6	NA	0	0	0	0	305.59	2.23	3.02	1.51	19.44	19.73	70.6	69.1	0.59	Stable
2014	WP_PL	Swath	0	0	2	6	NA	0	0	0	0	305.59	2.23	3.02	1.51	19.44	19.73	70.6	69.1	0.59	Stable
2014	WP_PL	Swath	0	0	2	6	NA	0	0	0	0	305.59	2.23	3.02	1.51	19.44	19.73	70.6	69.1	0.59	Stable
2014	WP_PL	Swath	0	0	2	6	NA	0	0	0	0	305.59	2.23	3.02	1.51	19.44	19.73	70.6	69.1	0.59	Stable
2014	WP_PL	Swath	0	0	2	6	149909	0.000826761	0.127272	0.0730361	0.345995	305.59	2.23	3.02	1.51	19.44	19.73	70.6	69.1	0.59	Stable
2014	WP_PL	Swath	0	0	2	6	173117	0.000954755	0.146975	0.0843431	0.399559	305.59	2.23	3.02	1.51	19.44	19.73	70.6	69.1	0.59	Stable
2014	WP_PL	Swath	0	0	2	6	174505	0.00096241	0.148153	0.0850193	0.402763	305.59	2.23	3.02	1.51	19.44	19.73	70.6	69.1	0.59	Stable
2014	WP_PL	Swath	0	0	2	6	209389	0.0011548	0.17777	0.102015	0.483276	305.59	2.23	3.02	1.51	19.44	19.73	70.6	69.1	0.59	Stable
2014	WP_PL	L1	3	1	2	6	356860	0.000410572	0.0632035	0.03627	0.171822	305.59	2.23	3.02	1.51	19.44	19.73	70.6	69.1	0.59	Stable
2014	WP_PL	L1	7	2	2	6	23591	2.71e-05	0.0041782	0.0023977	0.0113587	305.59	2.23	3.02	1.51	19.44	19.73	70.6	69.1	0.59	Stable
2014	WP_PL	L1	13	4	2	6	8164	9.39e-06	0.00144593	0.00082976	0.00393083	305.59	2.23	3.02	1.51	19.44	19.73	70.6	69.1	0.59	Stable
2014	WP_PL	L1	26	8	2	6	2010	2.31e-06	0.000355991	0.000204289	0.000967781	305.59	2.23	3.02	1.51	19.44	19.73	70.6	69.1	0.59	Stable
2014	WP_PL	L1	52	16	2	6	160	1.84e-07	2.83e-05	1.63e-05	7.7e-05	305.59	2.23	3.02	1.51	19.44	19.73	70.6	69.1	0.59	Stable
2014	WP_PL	L1	105	32	2	6	6	6.9e-09	1.06e-06	6.1e-07	2.89e-06	305.59	2.23	3.02	1.51	19.44	19.73	70.6	69.1	0.59	Stable
2014	WP_PL	L1	210		2	6	6	6.9e-09	1.06e-06	6.1e-07	2.89e-06	305.59	2.23	3.02	1.51	19.44	19.73	70.6	69.1	0.59	Stable
2014	WP_PL	L1	363		2	6	6	6.9e-09	1.06e-06	6.1e-07	2.89e-06	305.59	2.23	3.02	1.51	19.44	19.73	70.6	69.1	0.59	Stable
2014	WP_PL	L2	3	1	2	6	63713	7.33e-05	0.0112842	0.00647556	0.0306767	305.59	2.23	3.02	1.51	19.44	19.73	70.6	69.1	0.59	Stable
2014	WP_PL	L2	7	2	2	6	14945	1.72e-05	0.00264691	0.00151896	0.00719577	305.59	2.23	3.02	1.51	19.44	19.73	70.6	69.1	0.59	Stable
2014	WP_PL	L2	13	4	2	6	3381	3.89e-06	0.000598809	0.000343633	0.0016279	305.59	2.23	3.02	1.51	19.44	19.73	70.6	69.1	0.59	Stable
2014	WP_PL	L2	26	8	2	6	1676	1.93e-06	0.000296837	0.000170343	0.000806966	305.59	2.23	3.02	1.51	19.44	19.73	70.6	69.1	0.59	Stable
2014	WP_PL	L2	52	16	2	6	479	5.51e-07	8.48e-05	4.87e-05	0.00023063	305.59	2.23	3.02	1.51	19.44	19.73	70.6	69.1	0.59	Stable
2014	WP_PL	L2	105	32	2	6	6	6.9e-09	1.06e-06	6.1e-07	2.89e-06	305.59	2.23	3.02	1.51	19.44	19.73	70.6	69.1	0.59	Stable
2014	WP_PL	L2	210		2	6	6	6.9e-09	1.06e-06	6.1e-07	2.89e-06	305.59	2.23	3.02	1.51	19.44	19.73	70.6	69.1	0.59	Stable
2014	WP_PL	L2	363		2	6	6	6.9e-09	1.06e-06	6.1e-07	2.89e-06	305.59	2.23	3.02	1.51	19.44	19.73	70.6	69.1	0.59	Stable
2014	WP_PL	Control	0	0	3	26	506364	0.000582579	0.0896822	0.051465	0.243806	349.46	0.3	1.01	0	18.11	17.86	82.08	86.16	-27.22	Unstable
2014	WP_PL	Control	0	0	3	26	528199	0.0006077	0.0935494	0.0536843	0.254319	349.46	0.3	1.01	0	18.11	17.86	82.08	86.16	-27.22	Unstable
2014	WP_PL	Control	0	0	3	26	0	0	0	0	0	349.46	0.3	1.01	0	18.11	17.86	82.08	86.16	-27.22	Unstable
2014	WP_PL	Control	0	0	3	26	0	0	0	0	0	349.46	0.3	1.01	0	18.11	17.86	82.08	86.16	-27.22	Unstable
2014	WP_PL	Swath	0	0	3	26	136245	0.000751403	0.115671	0.0663789	0.314458	349.46	0.3	1.01	0	18.11	17.86	82.08	86.16	-27.22	Unstable
2014	WP_PL	Swath	0	0	3	26	147591	0.000813977	0.125304	0.0719067	0.340645	349.46	0.3	1.01	0	18.11	17.86	82.08	86.16	-27.22	Unstable
2014	WP_PL	Swath	0	0	3	26	135667	0.000748215	0.11518	0.0660973	0.313124	349.46	0.3	1.01	0	18.11	17.86	82.08	86.16	-27.22	Unstable
2014	WP_PL	Swath	0	0	3	26	140021	0.000772228	0.118877	0.0682186	0.323173	349.46	0.3	1.01	0	18.11	17.86	82.08	86.16	-27.22	Unstable
2014	WP_PL	Swath	0	0	3	26	156321	0.000862124	0.132715	0.07616	0.360794	349.46	0.3	1.01	0	18.11	17.86	82.08	86.16	-27.22	Unstable
2014	WP_PL	Swath	0	0	3	26	149308	0.000823447	0.126761	0.0727433	0.344607	349.46	0.3	1.01	0	18.11	17.86	82.08	86.16	-27.22	Unstable
2014	WP_PL	Swath	0	0	3	26	146345	0.000807105	0.124246	0.0712997	0.337769	349.46	0.3	1.01	0	18.11	17.86	82.08	86.16	-27.22	Unstable
2014	WP_PL	Swath	0	0	3	26	141891	0.000782541	0.120464	0.0691297	0.327489	349.46	0.3	1.01	0	18.11	17.86	82.08	86.16	-27.22	Unstable
2014	WP_PL	L1	3	1	3	26	265732	0.000305728	0.0470638	0.027008	0.127946	349.46	0.3	1.01	0	18.11	17.86	82.08	86.16	-27.22	Unstable
2014	WP_PL	L1	7	2	3	26	21008	2.42e-05	0.00372073	0.00213518	0.010115	349.46	0.3	1.01	0	18.11	17.86	82.08	86.16	-27.22	Unstable
2014	WP_PL	L1	13	4	3	26	4770	5.49e-06	0.000844815	0.000484806	0.00229668	349.46	0.3	1.01	0	18.11	17.86	82.08	86.16	-27.22	Unstable
2014	WP_PL	L1	26	8	3	26	1164	1.34e-06	0.000206156	0.000118305	0.000560447	349.46	0.3	1.01	0	18.11	17.86	82.08	86.16	-27.22	Unstable
2014	WP_PL	L1	52	16	3	26	6	6.9e-09	1.06e-06	6.1e-07	2.89e-06	349.46	0.3	1.01	0	18.11	17.86	82.08	86.16	-27.22	Unstable
2014	WP_PL	L1	105	32	3	26	6	6.9e-09	1.06e-06	6.1e-07	2.89e-06	349.46	0.3	1.01	0	18.11	17.86	82.08	86.16	-27.22	Unstable
2014	WP_PL	L1	210		3	26	6	6.9e-09	1.06e-06	6.1e-07	2.89e-06	349.46	0.3	1.01	0	18.11	17.86	82.08	86.16	-27.22	Unstable
2014	WP_PL	L1	363		3	26	6	6.9e-09	1.06e-06	6.1e-07	2.89e-06	349.46	0.3	1.01	0	18.11	17.86	82.08	86.16	-27.22	Unstable
2014	WP_PL	L2	3	1	3	26	288727	0.000332184	0.0511365	0.0293452	0.139017	349.46	0.3	1.01	0	18.11	17.86	82.08	86.16	-27.22	Unstable
2014	WP_PL	L2	7	2	3	26	31216	3.59e-05	0.00552867	0.00317268	0.01503	349.46	0.3	1.01	0	18.11	17.86	82.08	86.16	-27.22	Unstable
2014	WP_PL	L2	13	4	3	26	4251	4.89e-06	0.000752895	0.000432056	0.00204679	349.46	0.3	1.01	0	18.11	17.86	82.08	86.16	-27.22	Unstable
2014	WP_PL	L2	26	8	3	26	1065	1.23e-06	0.000188622	0.000108243	0.00051278	349.46	0.3	1.01	0	18.11	17.86	82.08	86.16	-27.22	Unstable
2014	WP_PL	L2	52	16	3	26	6	6.9e-09	1.06e-06	6.1e-07	2.89e-06	349.46	0.3	1.01	0	18.11	17.86	82.08	86.16	-27.22	Unstable
2014	WP_PL	L2	105	32	3	26	6	6.9e-09	1.06e-06	6.1e-07	2.89e-06	349.46	0.3	1.01	0	18.11	17.86	82.08	86.16	-27.22	Unstable
2014	WP_PL	L2	210		3	26	6	6.9e-09	1.06e-06	6.1e-07	2.89e-06	349.46	0.3	1.01	0	18.11	17.86	82.08	86.16	-27.22	Unstable
2014	WP_PL	L2	363		3	26	6	6.9e-09	1.06e-06	6.1e-07	2.89e-06	349.46	0.3	1.01	0	18.11	17.86	82.08	86.16	-27.22	Unstable
2015	Entrust_SC	Control	0	0	4	43	5928	0.000653869	0.100657	0.0577628	0.268282	344.24	2.91	4.28	1.51	14.9	15.73	69.52	66.53	0.98	Stable
2015	Entrust_SC	Control	0	0	4	43	5983	0.000659935	0.10159	0.0582987	0.270771	344.24	2.91	4.28	1.51	14.9	15.73	69.52	66.53	0.98	Stable
2015	Entrust_SC	Control	0	0	4	43	6	0	0	0	0	344.24	2.91	4.28	1.51	14.9	15.73	69.52	66.53	0.98	Stable
2015	Entrust_SC	Control	0	0	4	43	98	1.08e-05	0.00166402	0.000954918	0.00443516	344.24	2.91	4.28	1.51	14.9	15.73	69.52	66.53	0.98	Stable
2015	Entrust_SC	Swath	0	0	4	43	219240	0.00181369	0.2792	0.160222	0.744156	344.24	2.91	4.28	1.51	14.9	15.73	69.52	66.53	0.98	Stable
2015	Entrust_SC	Swath	0	0	4	43	180040	0.0014894	0.229279	0.131574	0.611101	344.24	2.91	4.28	1.51	14.9	15.73	69.52	66.53	0.98	Stable
2015	Entrust_SC	Swath	0	0	4	43	179980	0.00148891	0.229203	0.13153	0.610898	344.24	2.91	4.28	1.51	14.9	15.73	69.52	66.53	0.98	Stable
2015	Entrust_SC	Swath	0	0	4	43	166283	0.0013756	0.21176	0.12152	0.564406	344.24	2.91	4.28	1.51	14.9	15.73	69.52	66.53	0.98	Stable
2015	Entrust_SC	Swath	0	0	4	43	274703	0.00227252	0.349831	0.200754	0.932411	344.24	2.91	4.28	1.51	14.9	15.73	69.52	66.53	0.98	Stable
2015	Entrust_SC	Swath	0	0	4	43	169937	0.00140583	0.216413	0.124191	0.576809	344.24	2.91	4.28	1.51	14.9	15.73	69.52	66.53	0.98	Stable
2015	Entrust_SC	Swath	0	0	4	43	187301	0.00154947	0.238526	0.13688	0.635747	344.24	2.91	4.28	1.51	14.9	15.73	69.52	66.53	0.98	Stable
2015	Entrust_SC	Swath	0	0	4	43	247379	0.00204647	0.315034	0.180786	0.839667	344.24	2.91	4.28	1.51	14.9	15.73	69.52	66.53	0.98	Stable
2015	Entrust_SC	L1	3	1	4	43	267768	0.000147676	0.0227333	0.0130457	0.0605915	344.24	2.91	4.28	1.51	14.9	15.73	69.52	66.53	0.98	Stable
2015	Entrust_SC	L1	7	2	4	43	38985	2.15e-05	0.0033098	0.00189936	0.00882166	344.24	2.91	4.28	1.51	14.9	15.73	69.52	66.53	0.98	Stable
2015	Entrust_SC	L1	13	4	4	43	12995	7.17e-06	0.00110327	0.00063312	0.00294055	344.24	2.91	4.28	1.51	14.9	15.73	69.52	66.53	0.98	Stable
2015	Entrust_SC	L1	26	8	4	43	6452	3.56e-06	0.00054777	0.000314343	0.00145998	344.24	2.91	4.28	1.51	14.9	15.73	69.52	66.53	0.98	Stable
2015	Entrust_SC	L1	52	16	4	43	1766	9.74e-07	0.000149932	8.6e-05	0.000399617	344.24	2.91	4.28	1.51	14.9	15.73	69.52	66.53	0.98	Stable
2015	Entrust_SC	L1	105	32	4	43	563	3.1e-07	4.78e-05	2.74e-05	0.000127398	344.24	2.91	4.28	1.51	14.9	15.73	69.52	66.53	0.98	Stable
2015	Entrust_SC	L1	157.5		4	43	57	3.14e-08	4.84e-06	2.78e-06	1.29e-05	344.24	2.91	4.28	1.51	14.9	15.73	69.52	66.53	0.98	Stable
2015	Entrust_SC	L1	210		4	43	44	2.43e-08	3.74e-06	2.14e-06	9.96e-06	344.24	2.91	4.28	1.51	14.9	15.73	69.52	66.53	0.98	Stable
2015	Entrust_SC	L2	3	1	4	43	163393	9.01e-05	0.0138719	0.00796055	0.0369731	344.24	2.91	4.28	1.51	14.9	15.73	69.52	66.53	0.98	Stable
2015	Entrust_SC	L2	7	2	4	43	33983	1.87e-05	0.00288513	0.00165566	0.00768979	344.24	2.91	4.28	1.51	14.9	15.73	69.52	66.53	0.98	Stable
2015	Entrust_SC	L2	13	4	4	43	32146	1.77e-05	0.00272917	0.00156616	0.00727411	344.24	2.91	4.28	1.51	14.9	15.73	69.52	66.53	0.98	Stable
2015	Entrust_SC	L2	26	8	4	43	14165	7.81e-06	0.0012026	0.000690123	0.0032053	344.24	2.91	4.28	1.51	14.9	15.73	69.52	66.53	0.98	Stable
2015	Entrust_SC	L2	52	16	4	43	3378	1.86e-06	0.00028679	0.000164577	0.000764386	344.24	2.91	4.28	1.51	14.9	15.73	69.52	66.53	0.98	Stable
2015	Entrust_SC	L2	105	32	4	43	231	1.27e-07	1.96e-05	1.13e-05	5.23e-05	344.24	2.91	4.28	1.51	14.9	15.73	69.52	66.53	0.98	Stable
2015	Entrust_SC	L2	157.5		4	43	264	1.46e-07	2.24e-05	1.29e-05	5.97e-05	344.24	2.91	4.28	1.51	14.9	15.73	69.52	66.53	0.98	Stable
2015	Entrust_SC	L2	210		4	43	64	3.53e-08	5.43e-06	3.12e-06	1.45e-05	344.24	2.91	4.28	1.51	14.9	15.73	69.52	66.53	0.98	Stable
2015	Entrust_SC	Control	0	0	5	46	9089	0.00100253	0.15433	0.0885637	0.411338	283.97	2.28	4.28	1.01	16.8	17.29	60.99	57.41	0.95	Stable
2015	Entrust_SC	Control	0	0	5	46	8915	0.00098334	0.151375	0.0868683	0.403463	283.97	2.28	4.28	1.01	16.8	17.29	60.99	57.41	0.95	Stable
2015	Entrust_SC	Control	0	0	5	46	6	0	0	0	0	283.97	2.28	4.28	1.01	16.8	17.29	60.99	57.41	0.95	Stable
2015	Entrust_SC	Control	0	0	5	46	6	0	0	0	0	283.97	2.28	4.28	1.01	16.8	17.29	60.99	57.41	0.95	Stable
2015	Entrust_SC	Swath	0	0	5	46	190184	0.00157332	0.242197	0.138987	0.645532	283.97	2.28	4.28	1.01	16.8	17.29	60.99	57.41	0.95	Stable
2015	Entrust_SC	Swath	0	0	5	46	128436	0.0010625	0.163562	0.0938616	0.435944	283.97	2.28	4.28	1.01	16.8	17.29	60.99	57.41	0.95	Stable
2015	Entrust_SC	Swath	0	0	5	46	152628	0.00126264	0.19437	0.111541	0.518058	283.97	2.28	4.28	1.01	16.8	17.29	60.99	57.41	0.95	Stable
2015	Entrust_SC	Swath	0	0	5	46	163312	0.00135102	0.207976	0.119349	0.554322	283.97	2.28	4.28	1.01	16.8	17.29	60.99	57.41	0.95	Stable
2015	Entrust_SC	Swath	0	0	5	46	260263	0.00215306	0.331442	0.190201	0.883398	283.97	2.28	4.28	1.01	16.8	17.29	60.99	57.41	0.95	Stable
2015	Entrust_SC	Swath	0	0	5	46	144461	0.00119507	0.183969	0.105573	0.490337	283.97	2.28	4.28	1.01	16.8	17.29	60.99	57.41	0.95	Stable
2015	Entrust_SC	Swath	0	0	5	46	187862	0.00155411	0.23924	0.13729	0.637651	283.97	2.28	4.28	1.01	16.8	17.29	60.99	57.41	0.95	Stable
2015	Entrust_SC	Swath	0	0	5	46	157179	0.00130028	0.200166	0.114867	0.533505	283.97	2.28	4.28	1.01	16.8	17.29	60.99	57.41	0.95	Stable
2015	Entrust_SC	L1	3	1	5	46	360380	0.000198753	0.030596	0.0175578	0.081548	283.97	2.28	4.28	1.01	16.8	17.29	60.99	57.41	0.95	Stable
2015	Entrust_SC	L1	7	2	5	46	79041	4.36e-05	0.00671052	0.0038509	0.0178857	283.97	2.28	4.28	1.01	16.8	17.29	60.99	57.41	0.95	Stable
2015	Entrust_SC	L1	13	4	5	46	24071	1.33e-05	0.00204361	0.00117275	0.00544687	283.97	2.28	4.28	1.01	16.8	17.29	60.99	57.41	0.95	Stable
2015	Entrust_SC	L1	26	8	5	46	9975	5.5e-06	0.00084687	0.000485985	0.00225718	283.97	2.28	4.28	1.01	16.8	17.29	60.99	57.41	0.95	Stable
2015	Entrust_SC	L1	52	16	5	46	3201	1.77e-06	0.000271763	0.000155954	0.000724333	283.97	2.28	4.28	1.01	16.8	17.29	60.99	57.41	0.95	Stable
2015	Entrust_SC	L1	105	32	5	46	588	3.24e-07	4.99e-05	2.86e-05	0.000133055	283.97	2.28	4.28	1.01	16.8	17.29	60.99	57.41	0.95	Stable
2015	Entrust_SC	L1	157.5		5	46	6	6.62e-07	0.000101879	5.85e-05	0.00027154	283.97	2.28	4.28	1.01	16.8	17.29	60.99	57.41	0.95	Stable
2015	Entrust_SC	L1	210		5	46	6	6.62e-07	0.000101879	5.85e-05	0.00027154	283.97	2.28	4.28	1.01	16.8	17.29	60.99	57.41	0.95	Stable
2015	Entrust_SC	L2	3	1	5	46	364566	0.000201061	0.0309514	0.0177618	0.0824953	283.97	2.28	4.28	1.01	16.8	17.29	60.99	57.41	0.95	Stable
2015	Entrust_SC	L2	7	2	5	46	83568	4.61e-05	0.00709486	0.00407146	0.0189101	283.97	2.28	4.28	1.01	16.8	17.29	60.99	57.41	0.95	Stable
2015	Entrust_SC	L2	13	4	5	46	27540	1.52e-05	0.00233812	0.00134176	0.00623185	283.97	2.28	4.28	1.01	16.8	17.29	60.99	57.41	0.95	Stable
2015	Entrust_SC	L2	26	8	5	46	8505	4.69e-06	0.000722068	0.000414366	0.00192454	283.97	2.28	4.28	1.01	16.8	17.29	60.99	57.41	0.95	Stable
2015	Entrust_SC	L2	52	16	5	46	3224	1.78e-06	0.000273715	0.000157074	0.000729538	283.97	2.28	4.28	1.01	16.8	17.29	60.99	57.41	0.95	Stable
2015	Entrust_SC	L2	105	32	5	46	792	4.37e-07	6.72e-05	3.86e-05	0.000179217	283.97	2.28	4.28	1.01	16.8	17.29	60.99	57.41	0.95	Stable
2015	Entrust_SC	L2	157.5		5	46	2678	1.48e-06	0.00022736	0.000130473	0.000605987	283.97	2.28	4.28	1.01	16.8	17.29	60.99	57.41	0.95	Stable
2015	Entrust_SC	L2	210		5	46	6	6.62e-07	0.000101879	5.85e-05	0.00027154	283.97	2.28	4.28	1.01	16.8	17.29	60.99	57.41	0.95	Stable
2015	Entrust_SC	Control	0	0	6	50	4818	0.000531434	0.0818089	0.0469469	0.218047	286.03	3.77	5.04	2.27	14.99	14.97	70.14	71.2	-0.02	Neutral
2015	Entrust_SC	Control	0	0	6	50	5615	0.000619344	0.0953419	0.0547129	0.254116	286.03	3.77	5.04	2.27	14.99	14.97	70.14	71.2	-0.02	Neutral
2015	Entrust_SC	Control	0	0	6	50	628	6.93e-05	0.0106633	0.00611927	0.0284212	286.03	3.77	5.04	2.27	14.99	14.97	70.14	71.2	-0.02	Neutral
2015	Entrust_SC	Control	0	0	6	50	6	0	0	0	0	286.03	3.77	5.04	2.27	14.99	14.97	70.14	71.2	-0.02	Neutral
2015	Entrust_SC	Swath	0	0	6	50	261604	0.00216415	0.33315	0.191181	0.88795	286.03	3.77	5.04	2.27	14.99	14.97	70.14	71.2	-0.02	Neutral
2015	Entrust_SC	Swath	0	0	6	50	194291	0.0016073	0.247427	0.141989	0.659473	286.03	3.77	5.04	2.27	14.99	14.97	70.14	71.2	-0.02	Neutral
2015	Entrust_SC	Swath	0	0	6	50	139903	0.00115737	0.178165	0.102242	0.474866	286.03	3.77	5.04	2.27	14.99	14.97	70.14	71.2	-0.02	Neutral
2015	Entrust_SC	Swath	0	0	6	50	195508	0.00161737	0.248977	0.142878	0.663603	286.03	3.77	5.04	2.27	14.99	14.97	70.14	71.2	-0.02	Neutral
2015	Entrust_SC	Swath	0	0	6	50	403088	0.0033346	0.513328	0.294578	1.36818	286.03	3.77	5.04	2.27	14.99	14.97	70.14	71.2	-0.02	Neutral
2015	Entrust_SC	Swath	0	0	6	50	323200	0.00267371	0.411592	0.236196	1.09702	286.03	3.77	5.04	2.27	14.99	14.97	70.14	71.2	-0.02	Neutral
2015	Entrust_SC	Swath	0	0	6	50	104692	0.000866078	0.133324	0.0765094	0.355351	286.03	3.77	5.04	2.27	14.99	14.97	70.14	71.2	-0.02	Neutral
2015	Entrust_SC	Swath	0	0	6	50	115422	0.000954844	0.146989	0.0843509	0.391771	286.03	3.77	5.04	2.27	14.99	14.97	70.14	71.2	-0.02	Neutral
2015	Entrust_SC	L1	3	1	6	50	536616	0.000295948	0.0455583	0.0261441	0.121427	286.03	3.77	5.04	2.27	14.99	14.97	70.14	71.2	-0.02	Neutral
2015	Entrust_SC	L1	7	2	6	50	146051	8.05e-05	0.0123996	0.00711565	0.0330489	286.03	3.77	5.04	2.27	14.99	14.97	70.14	71.2	-0.02	Neutral
2015	Entrust_SC	L1	13	4	6	50	51203	2.82e-05	0.0043471	0.00249462	0.0115864	286.03	3.77	5.04	2.27	14.99	14.97	70.14	71.2	-0.02	Neutral
2015	Entrust_SC	L1	26	8	6	50	16801	9.27e-06	0.00142639	0.000818549	0.00380179	286.03	3.77	5.04	2.27	14.99	14.97	70.14	71.2	-0.02	Neutral
2015	Entrust_SC	L1	52	16	6	50	7446	4.11e-06	0.00063216	0.000362771	0.00168491	286.03	3.77	5.04	2.27	14.99	14.97	70.14	71.2	-0.02	Neutral
2015	Entrust_SC	L1	105	32	6	50	3120	1.72e-06	0.000264886	0.000152007	0.000706004	286.03	3.77	5.04	2.27	14.99	14.97	70.14	71.2	-0.02	Neutral
2015	Entrust_SC	L1	157.5		6	50	2278	1.26e-06	0.0001934	0.000110985	0.000515474	286.03	3.77	5.04	2.27	14.99	14.97	70.14	71.2	-0.02	Neutral
2015	Entrust_SC	L1	210		6	50	2461	1.36e-06	0.000208937	0.000119901	0.000556884	286.03	3.77	5.04	2.27	14.99	14.97	70.14	71.2	-0.02	Neutral
2015	Entrust_SC	L2	3	1	6	50	509894	0.000281211	0.0432896	0.0248422	0.115381	286.03	3.77	5.04	2.27	14.99	14.97	70.14	71.2	-0.02	Neutral
2015	Entrust_SC	L2	7	2	6	50	132989	7.33e-05	0.0112907	0.00647926	0.0300932	286.03	3.77	5.04	2.27	14.99	14.97	70.14	71.2	-0.02	Neutral
2015	Entrust_SC	L2	13	4	6	50	56762	3.13e-05	0.00481905	0.00276546	0.0128443	286.03	3.77	5.04	2.27	14.99	14.97	70.14	71.2	-0.02	Neutral
2015	Entrust_SC	L2	26	8	6	50	15929	8.78e-06	0.00135236	0.000776065	0.00360447	286.03	3.77	5.04	2.27	14.99	14.97	70.14	71.2	-0.02	Neutral
2015	Entrust_SC	L2	52	16	6	50	6608	3.64e-06	0.000561014	0.000321944	0.00149528	286.03	3.77	5.04	2.27	14.99	14.97	70.14	71.2	-0.02	Neutral
2015	Entrust_SC	L2	105	32	6	50	1393	7.68e-07	0.000118265	6.79e-05	0.000315213	286.03	3.77	5.04	2.27	14.99	14.97	70.14	71.2	-0.02	Neutral
2015	Entrust_SC	L2	157.5		6	50	600	3.31e-07	5.09e-05	2.92e-05	0.00013577	286.03	3.77	5.04	2.27	14.99	14.97	70.14	71.2	-0.02	Neutral
2015	Entrust_SC	L2	210		6	50	118	6.51e-08	1e-05	5.75e-06	2.67e-05	286.03	3.77	5.04	2.27	14.99	14.97	70.14	71.2	-0.02	Neutral
2015	Entrust_WP	Control	0	0	4	31	7403	0.000816564	0.125702	0.0721352	0.341727	234.22	1.88	4.28	0	18.35	19.27	54.32	52.46	2.62	Very Stable
2015	Entrust_WP	Control	0	0	4	31	6149	0.000678245	0.104409	0.0599162	0.283842	234.22	1.88	4.28	0	18.35	19.27	54.32	52.46	2.62	Very Stable
2015	Entrust_WP	Control	0	0	4	31	6	0	0	0	0	234.22	1.88	4.28	0	18.35	19.27	54.32	52.46	2.62	Very Stable
2015	Entrust_WP	Control	0	0	4	31	6	0	0	0	0	234.22	1.88	4.28	0	18.35	19.27	54.32	52.46	2.62	Very Stable
2015	Entrust_WP	Swath	0	0	4	31	142773	0.00118111	0.18182	0.104339	0.494287	234.22	1.88	4.28	0	18.35	19.27	54.32	52.46	2.62	Very Stable
2015	Entrust_WP	Swath	0	0	4	31	162562	0.00134482	0.207021	0.118801	0.562797	234.22	1.88	4.28	0	18.35	19.27	54.32	52.46	2.62	Very Stable
2015	Entrust_WP	Swath	0	0	4	31	155333	0.00128501	0.197815	0.113518	0.53777	234.22	1.88	4.28	0	18.35	19.27	54.32	52.46	2.62	Very Stable
2015	Entrust_WP	Swath	0	0	4	31	188641	0.00156056	0.240232	0.13786	0.653084	234.22	1.88	4.28	0	18.35	19.27	54.32	52.46	2.62	Very Stable
2015	Entrust_WP	Swath	0	0	4	31	155408	0.00128563	0.19791	0.113573	0.53803	234.22	1.88	4.28	0	18.35	19.27	54.32	52.46	2.62	Very Stable
2015	Entrust_WP	Swath	0	0	4	31	113068	0.00093537	0.143991	0.0826306	0.391447	234.22	1.88	4.28	0	18.35	19.27	54.32	52.46	2.62	Very Stable
2015	Entrust_WP	Swath	0	0	4	31	145843	0.00120651	0.185729	0.106583	0.504915	234.22	1.88	4.28	0	18.35	19.27	54.32	52.46	2.62	Very Stable
2015	Entrust_WP	Swath	0	0	4	31	126926	0.00105001	0.161639	0.0927581	0.439424	234.22	1.88	4.28	0	18.35	19.27	54.32	52.46	2.62	Very Stable
2015	Entrust_WP	L1	3	1	4	31	100782	5.56e-05	0.00855632	0.00491013	0.0232608	234.22	1.88	4.28	0	18.35	19.27	54.32	52.46	2.62	Very Stable
2015	Entrust_WP	L1	7	2	4	31	43446	2.4e-05	0.00368853	0.0021167	0.0100275	234.22	1.88	4.28	0	18.35	19.27	54.32	52.46	2.62	Very Stable
2015	Entrust_WP	L1	13	4	4	31	26363	1.45e-05	0.0022382	0.00128441	0.00608466	234.22	1.88	4.28	0	18.35	19.27	54.32	52.46	2.62	Very Stable
2015	Entrust_WP	L1	26	8	4	31	4623	2.55e-06	0.000392489	0.000225234	0.001067	234.22	1.88	4.28	0	18.35	19.27	54.32	52.46	2.62	Very Stable
2015	Entrust_WP	L1	52	16	4	31	1064	5.87e-07	9.03e-05	5.18e-05	0.000245574	234.22	1.88	4.28	0	18.35	19.27	54.32	52.46	2.62	Very Stable
2015	Entrust_WP	L1	105	32	4	31	644	3.55e-07	5.47e-05	3.14e-05	0.000148637	234.22	1.88	4.28	0	18.35	19.27	54.32	52.46	2.62	Very Stable
2015	Entrust_WP	L1	157.5		4	31	6	3.31e-09	5.09e-07	2.92e-07	1.38e-06	234.22	1.88	4.28	0	18.35	19.27	54.32	52.46	2.62	Very Stable
2015	Entrust_WP	L1	210		4	31	6	3.31e-09	5.09e-07	2.92e-07	1.38e-06	234.22	1.88	4.28	0	18.35	19.27	54.32	52.46	2.62	Very Stable
2015	Entrust_WP	L2	3	1	4	31	221681	0.000122259	0.0188206	0.0108004	0.0511647	234.22	1.88	4.28	0	18.35	19.27	54.32	52.46	2.62	Very Stable
2015	Entrust_WP	L2	7	2	4	31	138530	7.64e-05	0.0117611	0.00674922	0.0319732	234.22	1.88	4.28	0	18.35	19.27	54.32	52.46	2.62	Very Stable
2015	Entrust_WP	L2	13	4	4	31	47474	2.62e-05	0.00403051	0.00231295	0.0109571	234.22	1.88	4.28	0	18.35	19.27	54.32	52.46	2.62	Very Stable
2015	Entrust_WP	L2	26	8	4	31	15436	8.51e-06	0.00131051	0.000752046	0.00356268	234.22	1.88	4.28	0	18.35	19.27	54.32	52.46	2.62	Very Stable
2015	Entrust_WP	L2	52	16	4	31	2383	1.31e-06	0.000202315	0.0001161	0.000550004	234.22	1.88	4.28	0	18.35	19.27	54.32	52.46	2.62	Very Stable
2015	Entrust_WP	L2	105	32	4	31	100	5.52e-08	8.49e-06	4.87e-06	2.31e-05	234.22	1.88	4.28	0	18.35	19.27	54.32	52.46	2.62	Very Stable
2015	Entrust_WP	L2	157.5		4	31	203	1.12e-07	1.72e-05	9.89e-06	4.69e-05	234.22	1.88	4.28	0	18.35	19.27	54.32	52.46	2.62	Very Stable
2015	Entrust_WP	L2	210		4	31	100	5.52e-08	8.49e-06	4.87e-06	2.31e-05	234.22	1.88	4.28	0	18.35	19.27	54.32	52.46	2.62	Very Stable
2015	Entrust_WP	Control	0	0	5	35	6552	0.000722697	0.111252	0.0638431	0.302444	297.3	2.56	3.53	0.25	23.26	24.48	42.89	38.25	1.86	Very Stable
2015	Entrust_WP	Control	0	0	5	35	6293	0.000694129	0.106854	0.0613193	0.290489	297.3	2.56	3.53	0.25	23.26	24.48	42.89	38.25	1.86	Very Stable
2015	Entrust_WP	Control	0	0	5	35	6	0	0	0	0	297.3	2.56	3.53	0.25	23.26	24.48	42.89	38.25	1.86	Very Stable
2015	Entrust_WP	Control	0	0	5	35	6	0	0	0	0	297.3	2.56	3.53	0.25	23.26	24.48	42.89	38.25	1.86	Very Stable
2015	Entrust_WP	Swath	0	0	5	35	127573	0.00105536	0.162463	0.0932309	0.441664	297.3	2.56	3.53	0.25	23.26	24.48	42.89	38.25	1.86	Very Stable
2015	Entrust_WP	Swath	0	0	5	35	117690	0.000973606	0.149877	0.0860083	0.407448	297.3	2.56	3.53	0.25	23.26	24.48	42.89	38.25	1.86	Very Stable
2015	Entrust_WP	Swath	0	0	5	35	146966	0.00121579	0.18716	0.107403	0.508803	297.3	2.56	3.53	0.25	23.26	24.48	42.89	38.25	1.86	Very Stable
2015	Entrust_WP	Swath	0	0	5	35	118101	0.000977006	0.1504	0.0863087	0.408871	297.3	2.56	3.53	0.25	23.26	24.48	42.89	38.25	1.86	Very Stable
2015	Entrust_WP	Swath	0	0	5	35	230974	0.00191076	0.294143	0.168797	0.799643	297.3	2.56	3.53	0.25	23.26	24.48	42.89	38.25	1.86	Very Stable
2015	Entrust_WP	Swath	0	0	5	35	205739	0.001702	0.262006	0.150355	0.712278	297.3	2.56	3.53	0.25	23.26	24.48	42.89	38.25	1.86	Very Stable
2015	Entrust_WP	Swath	0	0	5	35	181626	0.00150252	0.231299	0.132733	0.628798	297.3	2.56	3.53	0.25	23.26	24.48	42.89	38.25	1.86	Very Stable
2015	Entrust_WP	Swath	0	0	5	35	194886	0.00161222	0.248185	0.142424	0.674704	297.3	2.56	3.53	0.25	23.26	24.48	42.89	38.25	1.86	Very Stable
2015	Entrust_WP	L1	3	1	5	35	193509	0.000106722	0.0164288	0.00942781	0.0446625	297.3	2.56	3.53	0.25	23.26	24.48	42.89	38.25	1.86	Very Stable
2015	Entrust_WP	L1	7	2	5	35	47558	2.62e-05	0.00403764	0.00231704	0.0109765	297.3	2.56	3.53	0.25	23.26	24.48	42.89	38.25	1.86	Very Stable
2015	Entrust_WP	L1	13	4	5	35	14380	7.93e-06	0.00122085	0.000700598	0.00331895	297.3	2.56	3.53	0.25	23.26	24.48	42.89	38.25	1.86	Very Stable
2015	Entrust_WP	L1	26	8	5	35	7245	4e-06	0.000615095	0.000352978	0.00167217	297.3	2.56	3.53	0.25	23.26	24.48	42.89	38.25	1.86	Very Stable
2015	Entrust_WP	L1	52	16	5	35	1242	6.85e-07	0.000105445	6.05e-05	0.000286657	297.3	2.56	3.53	0.25	23.26	24.48	42.89	38.25	1.86	Very Stable
2015	Entrust_WP	L1	105	32	5	35	1210	6.67e-07	0.000102728	5.9e-05	0.000279272	297.3	2.56	3.53	0.25	23.26	24.48	42.89	38.25	1.86	Very Stable
2015	Entrust_WP	L1	157.5		5	35	344	1.9e-07	2.92e-05	1.68e-05	7.94e-05	297.3	2.56	3.53	0.25	23.26	24.48	42.89	38.25	1.86	Very Stable
2015	Entrust_WP	L1	210		5	35	220	1.21e-07	1.87e-05	1.07e-05	5.08e-05	297.3	2.56	3.53	0.25	23.26	24.48	42.89	38.25	1.86	Very Stable
2015	Entrust_WP	L2	3	1	5	35	159416	8.79e-05	0.0135343	0.00776679	0.0367937	297.3	2.56	3.53	0.25	23.26	24.48	42.89	38.25	1.86	Very Stable
2015	Entrust_WP	L2	7	2	5	35	73821	4.07e-05	0.00626735	0.00359658	0.0170381	297.3	2.56	3.53	0.25	23.26	24.48	42.89	38.25	1.86	Very Stable
2015	Entrust_WP	L2	13	4	5	35	46315	2.55e-05	0.00393211	0.00225648	0.0106896	297.3	2.56	3.53	0.25	23.26	24.48	42.89	38.25	1.86	Very Stable
2015	Entrust_WP	L2	26	8	5	35	16484	9.09e-06	0.00139948	0.000803105	0.00380456	297.3	2.56	3.53	0.25	23.26	24.48	42.89	38.25	1.86	Very Stable
2015	Entrust_WP	L2	52	16	5	35	3794	2.09e-06	0.000322108	0.000184845	0.000875667	297.3	2.56	3.53	0.25	23.26	24.48	42.89	38.25	1.86	Very Stable
2015	Entrust_WP	L2	105	32	5	35	1227	6.77e-07	0.000104171	5.98e-05	0.000283195	297.3	2.56	3.53	0.25	23.26	24.48	42.89	38.25	1.86	Very Stable
2015	Entrust_WP	L2	157.5		5	35	305	1.68e-07	2.59e-05	1.49e-05	7.04e-05	297.3	2.56	3.53	0.25	23.26	24.48	42.89	38.25	1.86	Very Stable
2015	Entrust_WP	L2	210		5	35	433	2.39e-07	3.68e-05	2.11e-05	9.99e-05	297.3	2.56	3.53	0.25	23.26	24.48	42.89	38.25	1.86	Very Stable
2015	Entrust_WP	Control	0	0	6	38	6761	0.00074575	0.114801	0.0658796	0.312092	337.55	2.65	3.53	1.76	15.51	15.92	65.34	61.88	0.58	Stable
2015	Entrust_WP	Control	0	0	6	38	6728	0.00074211	0.11424	0.065558	0.310569	337.55	2.65	3.53	1.76	15.51	15.92	65.34	61.88	0.58	Stable
2015	Entrust_WP	Control	0	0	6	38	4763	0.000525367	0.080875	0.0464109	0.219863	337.55	2.65	3.53	1.76	15.51	15.92	65.34	61.88	0.58	Stable
2015	Entrust_WP	Control	0	0	6	38	260	2.87e-05	0.00441476	0.00253345	0.0120018	337.55	2.65	3.53	1.76	15.51	15.92	65.34	61.88	0.58	Stable
2015	Entrust_WP	Swath	0	0	6	38	174346	0.0014423	0.222028	0.127413	0.603594	337.55	2.65	3.53	1.76	15.51	15.92	65.34	61.88	0.58	Stable
2015	Entrust_WP	Swath	0	0	6	38	143660	0.00118845	0.182949	0.104987	0.497358	337.55	2.65	3.53	1.76	15.51	15.92	65.34	61.88	0.58	Stable
2015	Entrust_WP	Swath	0	0	6	38	157089	0.00129954	0.200051	0.114801	0.543849	337.55	2.65	3.53	1.76	15.51	15.92	65.34	61.88	0.58	Stable
2015	Entrust_WP	Swath	0	0	6	38	151771	0.00125555	0.193279	0.110915	0.525438	337.55	2.65	3.53	1.76	15.51	15.92	65.34	61.88	0.58	Stable
2015	Entrust_WP	Swath	0	0	6	38	203529	0.00168372	0.259192	0.14874	0.704627	337.55	2.65	3.53	1.76	15.51	15.92	65.34	61.88	0.58	Stable
2015	Entrust_WP	Swath	0	0	6	38	169265	0.00140027	0.215557	0.1237	0.586003	337.55	2.65	3.53	1.76	15.51	15.92	65.34	61.88	0.58	Stable
2015	Entrust_WP	Swath	0	0	6	38	254536	0.00210568	0.324149	0.186016	0.881215	337.55	2.65	3.53	1.76	15.51	15.92	65.34	61.88	0.58	Stable
2015	Entrust_WP	Swath	0	0	6	38	169732	0.00140413	0.216152	0.124041	0.58762	337.55	2.65	3.53	1.76	15.51	15.92	65.34	61.88	0.58	Stable
2015	Entrust_WP	L1	3	1	6	38	326453	0.000180042	0.0277156	0.0159049	0.0753464	337.55	2.65	3.53	1.76	15.51	15.92	65.34	61.88	0.58	Stable
2015	Entrust_WP	L1	7	2	6	38	11499	6.34e-06	0.000976257	0.000560235	0.00265401	337.55	2.65	3.53	1.76	15.51	15.92	65.34	61.88	0.58	Stable
2015	Entrust_WP	L1	13	4	6	38	14851	8.19e-06	0.00126084	0.000723545	0.00342766	337.55	2.65	3.53	1.76	15.51	15.92	65.34	61.88	0.58	Stable
2015	Entrust_WP	L1	26	8	6	38	12894	7.11e-06	0.00109469	0.000628199	0.00297598	337.55	2.65	3.53	1.76	15.51	15.92	65.34	61.88	0.58	Stable
2015	Entrust_WP	L1	52	16	6	38	4179	2.3e-06	0.000354794	0.000203602	0.000964526	337.55	2.65	3.53	1.76	15.51	15.92	65.34	61.88	0.58	Stable
2015	Entrust_WP	L1	105	32	6	38	2677	1.48e-06	0.000227275	0.000130424	0.00061786	337.55	2.65	3.53	1.76	15.51	15.92	65.34	61.88	0.58	Stable
2015	Entrust_WP	L1	157.5		6	38	401	2.21e-07	3.4e-05	1.95e-05	9.26e-05	337.55	2.65	3.53	1.76	15.51	15.92	65.34	61.88	0.58	Stable
2015	Entrust_WP	L1	210		6	38	938	5.17e-07	7.96e-05	4.57e-05	0.000216493	337.55	2.65	3.53	1.76	15.51	15.92	65.34	61.88	0.58	Stable
2015	Entrust_WP	L2	3	1	6	38	102212	5.64e-05	0.00867772	0.0049798	0.0235908	337.55	2.65	3.53	1.76	15.51	15.92	65.34	61.88	0.58	Stable
2015	Entrust_WP	L2	7	2	6	38	50260	2.77e-05	0.00426704	0.00244868	0.0116002	337.55	2.65	3.53	1.76	15.51	15.92	65.34	61.88	0.58	Stable
2015	Entrust_WP	L2	13	4	6	38	15276	8.42e-06	0.00129692	0.000744251	0.00352575	337.55	2.65	3.53	1.76	15.51	15.92	65.34	61.88	0.58	Stable
2015	Entrust_WP	L2	26	8	6	38	4154	2.29e-06	0.000352671	0.000202384	0.000958756	337.55	2.65	3.53	1.76	15.51	15.92	65.34	61.88	0.58	Stable
2015	Entrust_WP	L2	52	16	6	38	2653	1.46e-06	0.000225238	0.000129255	0.000612321	337.55	2.65	3.53	1.76	15.51	15.92	65.34	61.88	0.58	Stable
2015	Entrust_WP	L2	105	32	6	38	879	4.85e-07	7.46e-05	4.28e-05	0.000202876	337.55	2.65	3.53	1.76	15.51	15.92	65.34	61.88	0.58	Stable
2015	Entrust_WP	L2	157.5		6	38	59	3.25e-08	5.01e-06	2.87e-06	1.36e-05	337.55	2.65	3.53	1.76	15.51	15.92	65.34	61.88	0.58	Stable
2015	Entrust_WP	L2	210		6	38	6	3.31e-09	5.09e-07	2.92e-07	1.38e-06	337.55	2.65	3.53	1.76	15.51	15.92	65.34	61.88	0.58	Stable
2015	Maximizer	Control	0	0	4	36	592	6.53e-05	0.0100521	0.00576848	0.146832	332.52	2.14	3.27	1.51	13.98	14.24	71	69.4	0.57	Stable
2015	Maximizer	Control	0	0	4	36	630	6.95e-05	0.0106973	0.00613876	0.156258	332.52	2.14	3.27	1.51	13.98	14.24	71	69.4	0.57	Stable
2015	Maximizer	Control	0	0	4	36	6	0	0	0	0	332.52	2.14	3.27	1.51	13.98	14.24	71	69.4	0.57	Stable
2015	Maximizer	Control	0	0	4	36	6	0	0	0	0	332.52	2.14	3.27	1.51	13.98	14.24	71	69.4	0.57	Stable
2015	Maximizer	Swath	0	0	4	36	168443	0.00139347	0.21451	0.123099	3.13339	332.52	2.14	3.27	1.51	13.98	14.24	71	69.4	0.57	Stable
2015	Maximizer	Swath	0	0	4	36	146481	0.00121178	0.186542	0.107049	2.72485	332.52	2.14	3.27	1.51	13.98	14.24	71	69.4	0.57	Stable
2015	Maximizer	Swath	0	0	4	36	165862	0.00137211	0.211223	0.121213	3.08538	332.52	2.14	3.27	1.51	13.98	14.24	71	69.4	0.57	Stable
2015	Maximizer	Swath	0	0	4	36	113783	0.000941285	0.144901	0.0831531	2.1166	332.52	2.14	3.27	1.51	13.98	14.24	71	69.4	0.57	Stable
2015	Maximizer	Swath	0	0	4	36	349042	0.0028875	0.444501	0.255081	6.49291	332.52	2.14	3.27	1.51	13.98	14.24	71	69.4	0.57	Stable
2015	Maximizer	Swath	0	0	4	36	127128	0.00105168	0.161896	0.0929057	2.36485	332.52	2.14	3.27	1.51	13.98	14.24	71	69.4	0.57	Stable
2015	Maximizer	Swath	0	0	4	36	128221	0.00106072	0.163288	0.0937044	2.38518	332.52	2.14	3.27	1.51	13.98	14.24	71	69.4	0.57	Stable
2015	Maximizer	Swath	0	0	4	36	105241	0.00087062	0.134023	0.0769106	1.9577	332.52	2.14	3.27	1.51	13.98	14.24	71	69.4	0.57	Stable
2015	Maximizer	L1	3	1	4	36	56486	3.12e-05	0.00479562	0.00275201	0.0700505	332.52	2.14	3.27	1.51	13.98	14.24	71	69.4	0.57	Stable
2015	Maximizer	L1	7	2	4	36	26660	1.47e-05	0.00226341	0.00129888	0.0330621	332.52	2.14	3.27	1.51	13.98	14.24	71	69.4	0.57	Stable
2015	Maximizer	L1	13	4	4	36	10635	5.87e-06	0.000902904	0.00051814	0.0131889	332.52	2.14	3.27	1.51	13.98	14.24	71	69.4	0.57	Stable
2015	Maximizer	L1	26	8	4	36	3101	1.71e-06	0.000263273	0.000151082	0.00384567	332.52	2.14	3.27	1.51	13.98	14.24	71	69.4	0.57	Stable
2015	Maximizer	L1	52	16	4	36	1557	8.59e-07	0.000132188	7.59e-05	0.0019309	332.52	2.14	3.27	1.51	13.98	14.24	71	69.4	0.57	Stable
2015	Maximizer	L1	105	32	4	36	6	6.62e-07	0.000101879	5.85e-05	0.00148817	332.52	2.14	3.27	1.51	13.98	14.24	71	69.4	0.57	Stable
2015	Maximizer	L1	157.5		4	36	6	6.62e-07	0.000101879	5.85e-05	0.00148817	332.52	2.14	3.27	1.51	13.98	14.24	71	69.4	0.57	Stable
2015	Maximizer	L1	210		4	36	6	6.62e-07	0.000101879	5.85e-05	0.00148817	332.52	2.14	3.27	1.51	13.98	14.24	71	69.4	0.57	Stable
2015	Maximizer	L2	3	1	4	36	73752	4.07e-05	0.00626149	0.00359322	0.0914627	332.52	2.14	3.27	1.51	13.98	14.24	71	69.4	0.57	Stable
2015	Maximizer	L2	7	2	4	36	15612	8.61e-06	0.00132545	0.000760621	0.0193611	332.52	2.14	3.27	1.51	13.98	14.24	71	69.4	0.57	Stable
2015	Maximizer	L2	13	4	4	36	5306	2.93e-06	0.000450475	0.00025851	0.00658018	332.52	2.14	3.27	1.51	13.98	14.24	71	69.4	0.57	Stable
2015	Maximizer	L2	26	8	4	36	4956	2.73e-06	0.000420761	0.000241458	0.00614613	332.52	2.14	3.27	1.51	13.98	14.24	71	69.4	0.57	Stable
2015	Maximizer	L2	52	16	4	36	1204	6.64e-07	0.000102219	5.87e-05	0.00149313	332.52	2.14	3.27	1.51	13.98	14.24	71	69.4	0.57	Stable
2015	Maximizer	L2	105	32	4	36	27	1.49e-08	2.29e-06	1.32e-06	3.35e-05	332.52	2.14	3.27	1.51	13.98	14.24	71	69.4	0.57	Stable
2015	Maximizer	L2	157.5		4	36	6	6.62e-07	0.000101879	5.85e-05	0.00148817	332.52	2.14	3.27	1.51	13.98	14.24	71	69.4	0.57	Stable
2015	Maximizer	L2	210		4	36	6	6.62e-07	0.000101879	5.85e-05	0.00148817	332.52	2.14	3.27	1.51	13.98	14.24	71	69.4	0.57	Stable
2015	Maximizer	Control	0	0	5	37	4439	0.000489629	0.0753736	0.0432539	1.101	326.17	1.82	3.02	0.76	15.34	16.11	65.44	60.97	2.32	Very Stable
2015	Maximizer	Control	0	0	5	37	5597	0.000617359	0.0950362	0.0545375	1.38821	326.17	1.82	3.02	0.76	15.34	16.11	65.44	60.97	2.32	Very Stable
2015	Maximizer	Control	0	0	5	37	6	0	0	0	0	326.17	1.82	3.02	0.76	15.34	16.11	65.44	60.97	2.32	Very Stable
2015	Maximizer	Control	0	0	5	37	6	0	0	0	0	326.17	1.82	3.02	0.76	15.34	16.11	65.44	60.97	2.32	Very Stable
2015	Maximizer	Swath	0	0	5	37	208947	0.00172854	0.266092	0.152699	3.88685	326.17	1.82	3.02	0.76	15.34	16.11	65.44	60.97	2.32	Very Stable
2015	Maximizer	Swath	0	0	5	37	133947	0.00110809	0.17058	0.097889	2.49169	326.17	1.82	3.02	0.76	15.34	16.11	65.44	60.97	2.32	Very Stable
2015	Maximizer	Swath	0	0	5	37	167417	0.00138498	0.213204	0.122349	3.11431	326.17	1.82	3.02	0.76	15.34	16.11	65.44	60.97	2.32	Very Stable
2015	Maximizer	Swath	0	0	5	37	143766	0.00118932	0.183084	0.105065	2.67435	326.17	1.82	3.02	0.76	15.34	16.11	65.44	60.97	2.32	Very Stable
2015	Maximizer	Swath	0	0	5	37	232626	0.00192443	0.296247	0.170004	4.32733	326.17	1.82	3.02	0.76	15.34	16.11	65.44	60.97	2.32	Very Stable
2015	Maximizer	Swath	0	0	5	37	264257	0.0021861	0.336528	0.19312	4.91573	326.17	1.82	3.02	0.76	15.34	16.11	65.44	60.97	2.32	Very Stable
2015	Maximizer	Swath	0	0	5	37	230905	0.00191019	0.294055	0.168746	4.29531	326.17	1.82	3.02	0.76	15.34	16.11	65.44	60.97	2.32	Very Stable
2015	Maximizer	Swath	0	0	5	37	169380	0.00140122	0.215704	0.123784	3.15082	326.17	1.82	3.02	0.76	15.34	16.11	65.44	60.97	2.32	Very Stable
2015	Maximizer	L1	3	1	5	37	101113	5.58e-05	0.00858442	0.00492625	0.125394	326.17	1.82	3.02	0.76	15.34	16.11	65.44	60.97	2.32	Very Stable
2015	Maximizer	L1	7	2	5	37	46224	2.55e-05	0.00392438	0.00225205	0.0573242	326.17	1.82	3.02	0.76	15.34	16.11	65.44	60.97	2.32	Very Stable
2015	Maximizer	L1	13	4	5	37	21266	1.17e-05	0.00180547	0.00103608	0.0263728	326.17	1.82	3.02	0.76	15.34	16.11	65.44	60.97	2.32	Very Stable
2015	Maximizer	L1	26	8	5	37	4811	2.65e-06	0.00040845	0.000234393	0.00596631	326.17	1.82	3.02	0.76	15.34	16.11	65.44	60.97	2.32	Very Stable
2015	Maximizer	L1	52	16	5	37	1299	7.16e-07	0.000110284	6.33e-05	0.00161094	326.17	1.82	3.02	0.76	15.34	16.11	65.44	60.97	2.32	Very Stable
2015	Maximizer	L1	105	32	5	37	6	6.62e-07	0.000101879	5.85e-05	0.00148817	326.17	1.82	3.02	0.76	15.34	16.11	65.44	60.97	2.32	Very Stable
2015	Maximizer	L1	157.5		5	37	6	6.62e-07	0.000101879	5.85e-05	0.00148817	326.17	1.82	3.02	0.76	15.34	16.11	65.44	60.97	2.32	Very Stable
2015	Maximizer	L1	210		5	37	6	6.62e-07	0.000101879	5.85e-05	0.00148817	326.17	1.82	3.02	0.76	15.34	16.11	65.44	60.97	2.32	Very Stable
2015	Maximizer	L2	3	1	5	37	167059	9.21e-05	0.0141832	0.00813916	0.207176	326.17	1.82	3.02	0.76	15.34	16.11	65.44	60.97	2.32	Very Stable
2015	Maximizer	L2	7	2	5	37	53816	2.97e-05	0.00456894	0.00262193	0.0667393	326.17	1.82	3.02	0.76	15.34	16.11	65.44	60.97	2.32	Very Stable
2015	Maximizer	L2	13	4	5	37	9755	5.38e-06	0.000828192	0.000475266	0.0120976	326.17	1.82	3.02	0.76	15.34	16.11	65.44	60.97	2.32	Very Stable
2015	Maximizer	L2	26	8	5	37	2983	1.65e-06	0.000253254	0.000145333	0.00369934	326.17	1.82	3.02	0.76	15.34	16.11	65.44	60.97	2.32	Very Stable
2015	Maximizer	L2	52	16	5	37	2233	1.23e-06	0.00018958	0.000108792	0.00276923	326.17	1.82	3.02	0.76	15.34	16.11	65.44	60.97	2.32	Very Stable
2015	Maximizer	L2	105	32	5	37	528	2.91e-07	4.48e-05	2.57e-05	0.000654793	326.17	1.82	3.02	0.76	15.34	16.11	65.44	60.97	2.32	Very Stable
2015	Maximizer	L2	157.5		5	37	6	6.62e-07	0.000101879	5.85e-05	0.00148817	326.17	1.82	3.02	0.76	15.34	16.11	65.44	60.97	2.32	Very Stable
2015	Maximizer	L2	210		5	37	6	6.62e-07	0.000101879	5.85e-05	0.00148817	326.17	1.82	3.02	0.76	15.34	16.11	65.44	60.97	2.32	Very Stable
2015	Maximizer	Control	0	0	6	55	6626	0.000730859	0.112508	0.0645641	1.64343	301.37	2.16	2.77	1.51	17.29	19.54	68.37	54.65	4.82	Very Stable
2015	Maximizer	Control	0	0	6	55	6740	0.000743434	0.114444	0.0656749	1.67171	301.37	2.16	2.77	1.51	17.29	19.54	68.37	54.65	4.82	Very Stable
2015	Maximizer	Control	0	0	6	55	6	0	0	0	0	301.37	2.16	2.77	1.51	17.29	19.54	68.37	54.65	4.82	Very Stable
2015	Maximizer	Control	0	0	6	55	6	0	0	0	0	301.37	2.16	2.77	1.51	17.29	19.54	68.37	54.65	4.82	Very Stable
2015	Maximizer	Swath	0	0	6	55	194915	0.00161246	0.248222	0.142445	3.62583	301.37	2.16	2.77	1.51	17.29	19.54	68.37	54.65	4.82	Very Stable
2015	Maximizer	Swath	0	0	6	55	164969	0.00136473	0.210086	0.12056	3.06877	301.37	2.16	2.77	1.51	17.29	19.54	68.37	54.65	4.82	Very Stable
2015	Maximizer	Swath	0	0	6	55	167132	0.00138262	0.212841	0.122141	3.109	301.37	2.16	2.77	1.51	17.29	19.54	68.37	54.65	4.82	Very Stable
2015	Maximizer	Swath	0	0	6	55	195804	0.00161981	0.249354	0.143094	3.64236	301.37	2.16	2.77	1.51	17.29	19.54	68.37	54.65	4.82	Very Stable
2015	Maximizer	Swath	0	0	6	55	237014	0.00196073	0.301835	0.173211	4.40895	301.37	2.16	2.77	1.51	17.29	19.54	68.37	54.65	4.82	Very Stable
2015	Maximizer	Swath	0	0	6	55	170365	0.00140937	0.216958	0.124503	3.16914	301.37	2.16	2.77	1.51	17.29	19.54	68.37	54.65	4.82	Very Stable
2015	Maximizer	Swath	0	0	6	55	248205	0.00205331	0.316086	0.181389	4.61713	301.37	2.16	2.77	1.51	17.29	19.54	68.37	54.65	4.82	Very Stable
2015	Maximizer	Swath	0	0	6	55	202935	0.00167881	0.258435	0.148306	3.77501	301.37	2.16	2.77	1.51	17.29	19.54	68.37	54.65	4.82	Very Stable
2015	Maximizer	L1	3	1	6	55	285311	0.000157352	0.0242227	0.0139004	0.353825	301.37	2.16	2.77	1.51	17.29	19.54	68.37	54.65	4.82	Very Stable
2015	Maximizer	L1	7	2	6	55	52297	2.88e-05	0.00443998	0.00254792	0.0648556	301.37	2.16	2.77	1.51	17.29	19.54	68.37	54.65	4.82	Very Stable
2015	Maximizer	L1	13	4	6	55	35084	1.93e-05	0.00297861	0.0017093	0.043509	301.37	2.16	2.77	1.51	17.29	19.54	68.37	54.65	4.82	Very Stable
2015	Maximizer	L1	26	8	6	55	6167	3.4e-06	0.000523574	0.000300458	0.00764794	301.37	2.16	2.77	1.51	17.29	19.54	68.37	54.65	4.82	Very Stable
2015	Maximizer	L1	52	16	6	55	1147	6.33e-07	9.74e-05	5.59e-05	0.00142244	301.37	2.16	2.77	1.51	17.29	19.54	68.37	54.65	4.82	Very Stable
2015	Maximizer	L1	105	32	6	55	151	8.33e-08	1.28e-05	7.36e-06	0.000187261	301.37	2.16	2.77	1.51	17.29	19.54	68.37	54.65	4.82	Very Stable
2015	Maximizer	L1	157.5		6	55	6	6.62e-07	0.000101879	5.85e-05	0.00148817	301.37	2.16	2.77	1.51	17.29	19.54	68.37	54.65	4.82	Very Stable
2015	Maximizer	L1	210		6	55	6	6.62e-07	0.000101879	5.85e-05	0.00148817	301.37	2.16	2.77	1.51	17.29	19.54	68.37	54.65	4.82	Very Stable
2015	Maximizer	L2	3	1	6	55	278207	0.000153434	0.0236196	0.0135543	0.345015	301.37	2.16	2.77	1.51	17.29	19.54	68.37	54.65	4.82	Very Stable
2015	Maximizer	L2	7	2	6	55	73894	4.08e-05	0.00627355	0.00360014	0.0916388	301.37	2.16	2.77	1.51	17.29	19.54	68.37	54.65	4.82	Very Stable
2015	Maximizer	L2	13	4	6	55	26043	1.44e-05	0.00221103	0.00126882	0.0322969	301.37	2.16	2.77	1.51	17.29	19.54	68.37	54.65	4.82	Very Stable
2015	Maximizer	L2	26	8	6	55	6951	3.83e-06	0.000590135	0.000338655	0.00862021	301.37	2.16	2.77	1.51	17.29	19.54	68.37	54.65	4.82	Very Stable
2015	Maximizer	L2	52	16	6	55	2410	1.33e-06	0.000204607	0.000117416	0.00298874	301.37	2.16	2.77	1.51	17.29	19.54	68.37	54.65	4.82	Very Stable
2015	Maximizer	L2	105	32	6	55	526	2.9e-07	4.47e-05	2.56e-05	0.000652313	301.37	2.16	2.77	1.51	17.29	19.54	68.37	54.65	4.82	Very Stable
2015	Maximizer	L2	157.5		6	55	71	3.92e-08	6.03e-06	3.46e-06	8.8e-05	301.37	2.16	2.77	1.51	17.29	19.54	68.37	54.65	4.82	Very Stable
2015	Maximizer	L2	210		6	55	6	6.62e-07	0.000101879	5.85e-05	0.00148817	301.37	2.16	2.77	1.51	17.29	19.54	68.37	54.65	4.82	Very Stable
2015	PowerLock	Control	0	0	4	29	4047	0.000446391	0.0687175	0.0394342	1.10051	295.94	1.14	2.52	0	22.08	23.82	42.97	36.66	13.35	Very Stable
2015	PowerLock	Control	0	0	4	29	3571	0.000393888	0.060635	0.034796	0.971067	295.94	1.14	2.52	0	22.08	23.82	42.97	36.66	13.35	Very Stable
2015	PowerLock	Control	0	0	4	29	6	0	0	0	0	295.94	1.14	2.52	0	22.08	23.82	42.97	36.66	13.35	Very Stable
2015	PowerLock	Control	0	0	4	29	6	0	0	0	0	295.94	1.14	2.52	0	22.08	23.82	42.97	36.66	13.35	Very Stable
2015	PowerLock	Swath	0	0	4	29	98481	0.000814697	0.125414	0.0719703	2.00851	295.94	1.14	2.52	0	22.08	23.82	42.97	36.66	13.35	Very Stable
2015	PowerLock	Swath	0	0	4	29	98106	0.000811595	0.124937	0.0716963	2.00086	295.94	1.14	2.52	0	22.08	23.82	42.97	36.66	13.35	Very Stable
2015	PowerLock	Swath	0	0	4	29	64948	0.000537291	0.0827105	0.0474643	1.3246	295.94	1.14	2.52	0	22.08	23.82	42.97	36.66	13.35	Very Stable
2015	PowerLock	Swath	0	0	4	29	96181	0.00079567	0.122485	0.0702895	1.9616	295.94	1.14	2.52	0	22.08	23.82	42.97	36.66	13.35	Very Stable
2015	PowerLock	Swath	0	0	4	29	80157	0.000663109	0.102079	0.0585791	1.63479	295.94	1.14	2.52	0	22.08	23.82	42.97	36.66	13.35	Very Stable
2015	PowerLock	Swath	0	0	4	29	71980	0.000595464	0.0916657	0.0526033	1.46802	295.94	1.14	2.52	0	22.08	23.82	42.97	36.66	13.35	Very Stable
2015	PowerLock	Swath	0	0	4	29	85744	0.000709328	0.109194	0.0626621	1.74874	295.94	1.14	2.52	0	22.08	23.82	42.97	36.66	13.35	Very Stable
2015	PowerLock	Swath	0	0	4	29	95692	0.000791625	0.121863	0.0699321	1.95162	295.94	1.14	2.52	0	22.08	23.82	42.97	36.66	13.35	Very Stable
2015	PowerLock	L1	3	1	4	29	187342	0.000103321	0.0159052	0.00912736	0.254721	295.94	1.14	2.52	0	22.08	23.82	42.97	36.66	13.35	Very Stable
2015	PowerLock	L1	7	2	4	29	18933	1.04e-05	0.0016074	0.000922421	0.0257424	295.94	1.14	2.52	0	22.08	23.82	42.97	36.66	13.35	Very Stable
2015	PowerLock	L1	13	4	4	29	2882	1.59e-06	0.00024468	0.000140412	0.00391853	295.94	1.14	2.52	0	22.08	23.82	42.97	36.66	13.35	Very Stable
2015	PowerLock	L1	26	8	4	29	6	6.62e-07	0.000101879	5.85e-05	0.00163159	295.94	1.14	2.52	0	22.08	23.82	42.97	36.66	13.35	Very Stable
2015	PowerLock	L1	52	16	4	29	6	6.62e-07	0.000101879	5.85e-05	0.00163159	295.94	1.14	2.52	0	22.08	23.82	42.97	36.66	13.35	Very Stable
2015	PowerLock	L1	105	32	4	29	6	6.62e-07	0.000101879	5.85e-05	0.00163159	295.94	1.14	2.52	0	22.08	23.82	42.97	36.66	13.35	Very Stable
2015	PowerLock	L1	157.5		4	29	6	6.62e-07	0.000101879	5.85e-05	0.00163159	295.94	1.14	2.52	0	22.08	23.82	42.97	36.66	13.35	Very Stable
2015	PowerLock	L1	210		4	29	6	6.62e-07	0.000101879	5.85e-05	0.00163159	295.94	1.14	2.52	0	22.08	23.82	42.97	36.66	13.35	Very Stable
2015	PowerLock	L2	3	1	4	29	91763	5.06e-05	0.00779061	0.00447072	0.124766	295.94	1.14	2.52	0	22.08	23.82	42.97	36.66	13.35	Very Stable
2015	PowerLock	L2	7	2	4	29	2115	1.17e-06	0.000179562	0.000103043	0.00287567	295.94	1.14	2.52	0	22.08	23.82	42.97	36.66	13.35	Very Stable
2015	PowerLock	L2	13	4	4	29	163	8.99e-08	1.38e-05	7.94e-06	0.000221624	295.94	1.14	2.52	0	22.08	23.82	42.97	36.66	13.35	Very Stable
2015	PowerLock	L2	26	8	4	29	6	6.62e-07	0.000101879	5.85e-05	0.00163159	295.94	1.14	2.52	0	22.08	23.82	42.97	36.66	13.35	Very Stable
2015	PowerLock	L2	52	16	4	29	6	6.62e-07	0.000101879	5.85e-05	0.00163159	295.94	1.14	2.52	0	22.08	23.82	42.97	36.66	13.35	Very Stable
2015	PowerLock	L2	105	32	4	29	6	6.62e-07	0.000101879	5.85e-05	0.00163159	295.94	1.14	2.52	0	22.08	23.82	42.97	36.66	13.35	Very Stable
2015	PowerLock	L2	157.5		4	29	6	6.62e-07	0.000101879	5.85e-05	0.00163159	295.94	1.14	2.52	0	22.08	23.82	42.97	36.66	13.35	Very Stable
2015	PowerLock	L2	210		4	29	6	6.62e-07	0.000101879	5.85e-05	0.00163159	295.94	1.14	2.52	0	22.08	23.82	42.97	36.66	13.35	Very Stable
2015	PowerLock	Control	0	0	5	33	6229	0.00068707	0.105767	0.0606957	1.69386	305.31	1.91	3.02	0.5	19.97	20.34	50.73	48.84	1.02	Stable
2015	PowerLock	Control	0	0	5	33	6240	0.000688283	0.105954	0.0608029	1.69685	305.31	1.91	3.02	0.5	19.97	20.34	50.73	48.84	1.02	Stable
2015	PowerLock	Control	0	0	5	33	6	0	0	0	0	305.31	1.91	3.02	0.5	19.97	20.34	50.73	48.84	1.02	Stable
2015	PowerLock	Control	0	0	5	33	6	0	0	0	0	305.31	1.91	3.02	0.5	19.97	20.34	50.73	48.84	1.02	Stable
2015	PowerLock	Swath	0	0	5	33	165241	0.00136698	0.210433	0.120759	3.37007	305.31	1.91	3.02	0.5	19.97	20.34	50.73	48.84	1.02	Stable
2015	PowerLock	Swath	0	0	5	33	153455	0.00126948	0.195423	0.112146	3.12969	305.31	1.91	3.02	0.5	19.97	20.34	50.73	48.84	1.02	Stable
2015	PowerLock	Swath	0	0	5	33	189337	0.00156631	0.241119	0.138368	3.8615	305.31	1.91	3.02	0.5	19.97	20.34	50.73	48.84	1.02	Stable
2015	PowerLock	Swath	0	0	5	33	193513	0.00160086	0.246437	0.14142	3.94667	305.31	1.91	3.02	0.5	19.97	20.34	50.73	48.84	1.02	Stable
2015	PowerLock	Swath	0	0	5	33	202265	0.00167326	0.257582	0.147816	4.12516	305.31	1.91	3.02	0.5	19.97	20.34	50.73	48.84	1.02	Stable
2015	PowerLock	Swath	0	0	5	33	200949	0.00166238	0.255906	0.146854	4.09832	305.31	1.91	3.02	0.5	19.97	20.34	50.73	48.84	1.02	Stable
2015	PowerLock	Swath	0	0	5	33	172069	0.00142346	0.219128	0.125749	3.50932	305.31	1.91	3.02	0.5	19.97	20.34	50.73	48.84	1.02	Stable
2015	PowerLock	Swath	0	0	5	33	155698	0.00128803	0.19828	0.113785	3.17544	305.31	1.91	3.02	0.5	19.97	20.34	50.73	48.84	1.02	Stable
2015	PowerLock	L1	3	1	5	33	137604	7.59e-05	0.0116825	0.00670411	0.187094	305.31	1.91	3.02	0.5	19.97	20.34	50.73	48.84	1.02	Stable
2015	PowerLock	L1	7	2	5	33	26429	1.46e-05	0.0022438	0.00128763	0.0359344	305.31	1.91	3.02	0.5	19.97	20.34	50.73	48.84	1.02	Stable
2015	PowerLock	L1	13	4	5	33	8382	4.62e-06	0.000711626	0.000408373	0.0113966	305.31	1.91	3.02	0.5	19.97	20.34	50.73	48.84	1.02	Stable
2015	PowerLock	L1	26	8	5	33	3853	2.12e-06	0.000327117	0.000187719	0.00523876	305.31	1.91	3.02	0.5	19.97	20.34	50.73	48.84	1.02	Stable
2015	PowerLock	L1	52	16	5	33	866	4.78e-07	7.35e-05	4.22e-05	0.00117746	305.31	1.91	3.02	0.5	19.97	20.34	50.73	48.84	1.02	Stable
2015	PowerLock	L1	105	32	5	33	97	5.35e-08	8.24e-06	4.73e-06	0.000131887	305.31	1.91	3.02	0.5	19.97	20.34	50.73	48.84	1.02	Stable
2015	PowerLock	L1	157.5		5	33	767	4.23e-07	6.51e-05	3.74e-05	0.00104286	305.31	1.91	3.02	0.5	19.97	20.34	50.73	48.84	1.02	Stable
2015	PowerLock	L1	210		5	33	6	6.62e-07	0.000101879	5.85e-05	0.00163159	305.31	1.91	3.02	0.5	19.97	20.34	50.73	48.84	1.02	Stable
2015	PowerLock	L2	3	1	5	33	187472	0.000103392	0.0159162	0.00913369	0.254898	305.31	1.91	3.02	0.5	19.97	20.34	50.73	48.84	1.02	Stable
2015	PowerLock	L2	7	2	5	33	42497	2.34e-05	0.00360796	0.00207047	0.0577813	305.31	1.91	3.02	0.5	19.97	20.34	50.73	48.84	1.02	Stable
2015	PowerLock	L2	13	4	5	33	12425	6.85e-06	0.00105487	0.000605349	0.0168937	305.31	1.91	3.02	0.5	19.97	20.34	50.73	48.84	1.02	Stable
2015	PowerLock	L2	26	8	5	33	6004	3.31e-06	0.000509735	0.000292517	0.00816338	305.31	1.91	3.02	0.5	19.97	20.34	50.73	48.84	1.02	Stable
2015	PowerLock	L2	52	16	5	33	1324	7.3e-07	0.000112407	6.45e-05	0.00180018	305.31	1.91	3.02	0.5	19.97	20.34	50.73	48.84	1.02	Stable
2015	PowerLock	L2	105	32	5	33	6	6.62e-07	0.000101879	5.85e-05	0.00163159	305.31	1.91	3.02	0.5	19.97	20.34	50.73	48.84	1.02	Stable
2015	PowerLock	L2	157.5		5	33	6	6.62e-07	0.000101879	5.85e-05	0.00163159	305.31	1.91	3.02	0.5	19.97	20.34	50.73	48.84	1.02	Stable
2015	PowerLock	L2	210		5	33	6	6.62e-07	0.000101879	5.85e-05	0.00163159	305.31	1.91	3.02	0.5	19.97	20.34	50.73	48.84	1.02	Stable
2015	PowerLock	Control	0	0	6	34	5836	0.000643721	0.0990944	0.0568663	1.58699	264.78	1.54	3.02	0.25	23.2	24.56	42.28	39.05	5.75	Very Stable
2015	PowerLock	Control	0	0	6	34	5438	0.000599821	0.0923364	0.0529882	1.47876	264.78	1.54	3.02	0.25	23.2	24.56	42.28	39.05	5.75	Very Stable
2015	PowerLock	Control	0	0	6	34	6	0	0	0	0	264.78	1.54	3.02	0.25	23.2	24.56	42.28	39.05	5.75	Very Stable
2015	PowerLock	Control	0	0	6	34	6	0	0	0	0	264.78	1.54	3.02	0.25	23.2	24.56	42.28	39.05	5.75	Very Stable
2015	PowerLock	Swath	0	0	6	34	147267	0.00121829	0.187543	0.107623	3.00349	264.78	1.54	3.02	0.25	23.2	24.56	42.28	39.05	5.75	Very Stable
2015	PowerLock	Swath	0	0	6	34	98239	0.000812695	0.125106	0.0717935	2.00357	264.78	1.54	3.02	0.25	23.2	24.56	42.28	39.05	5.75	Very Stable
2015	PowerLock	Swath	0	0	6	34	170868	0.00141353	0.217598	0.124871	3.48483	264.78	1.54	3.02	0.25	23.2	24.56	42.28	39.05	5.75	Very Stable
2015	PowerLock	Swath	0	0	6	34	142237	0.00117667	0.181137	0.103947	2.9009	264.78	1.54	3.02	0.25	23.2	24.56	42.28	39.05	5.75	Very Stable
2015	PowerLock	Swath	0	0	6	34	130589	0.00108032	0.166304	0.095435	2.66334	264.78	1.54	3.02	0.25	23.2	24.56	42.28	39.05	5.75	Very Stable
2015	PowerLock	Swath	0	0	6	34	92991	0.00076928	0.118423	0.0679582	1.89654	264.78	1.54	3.02	0.25	23.2	24.56	42.28	39.05	5.75	Very Stable
2015	PowerLock	Swath	0	0	6	34	113800	0.000941425	0.144923	0.0831655	2.32093	264.78	1.54	3.02	0.25	23.2	24.56	42.28	39.05	5.75	Very Stable
2015	PowerLock	Swath	0	0	6	34	87106	0.000720596	0.110929	0.0636574	1.77651	264.78	1.54	3.02	0.25	23.2	24.56	42.28	39.05	5.75	Very Stable
2015	PowerLock	L1	3	1	6	34	122426	6.75e-05	0.0103939	0.00596463	0.166457	264.78	1.54	3.02	0.25	23.2	24.56	42.28	39.05	5.75	Very Stable
2015	PowerLock	L1	7	2	6	34	986	5.44e-07	8.37e-05	4.8e-05	0.00134062	264.78	1.54	3.02	0.25	23.2	24.56	42.28	39.05	5.75	Very Stable
2015	PowerLock	L1	13	4	6	34	303	1.67e-07	2.57e-05	1.48e-05	0.000411976	264.78	1.54	3.02	0.25	23.2	24.56	42.28	39.05	5.75	Very Stable
2015	PowerLock	L1	26	8	6	34	357	1.97e-07	3.03e-05	1.74e-05	0.000485397	264.78	1.54	3.02	0.25	23.2	24.56	42.28	39.05	5.75	Very Stable
2015	PowerLock	L1	52	16	6	34	6	6.62e-07	0.000101879	5.85e-05	0.00163159	264.78	1.54	3.02	0.25	23.2	24.56	42.28	39.05	5.75	Very Stable
2015	PowerLock	L1	105	32	6	34	6	6.62e-07	0.000101879	5.85e-05	0.00163159	264.78	1.54	3.02	0.25	23.2	24.56	42.28	39.05	5.75	Very Stable
2015	PowerLock	L1	157.5		6	34	6	6.62e-07	0.000101879	5.85e-05	0.00163159	264.78	1.54	3.02	0.25	23.2	24.56	42.28	39.05	5.75	Very Stable
2015	PowerLock	L1	210		6	34	6	6.62e-07	0.000101879	5.85e-05	0.00163159	264.78	1.54	3.02	0.25	23.2	24.56	42.28	39.05	5.75	Very Stable
2015	PowerLock	L2	3	1	6	34	81080	4.47e-05	0.00688363	0.00395024	0.110241	264.78	1.54	3.02	0.25	23.2	24.56	42.28	39.05	5.75	Very Stable
2015	PowerLock	L2	7	2	6	34	1103	6.08e-07	9.36e-05	5.37e-05	0.0014997	264.78	1.54	3.02	0.25	23.2	24.56	42.28	39.05	5.75	Very Stable
2015	PowerLock	L2	13	4	6	34	305	1.68e-07	2.59e-05	1.49e-05	0.000414695	264.78	1.54	3.02	0.25	23.2	24.56	42.28	39.05	5.75	Very Stable
2015	PowerLock	L2	26	8	6	34	6	6.62e-07	0.000101879	5.85e-05	0.00163159	264.78	1.54	3.02	0.25	23.2	24.56	42.28	39.05	5.75	Very Stable
2015	PowerLock	L2	52	16	6	34	6	6.62e-07	0.000101879	5.85e-05	0.00163159	264.78	1.54	3.02	0.25	23.2	24.56	42.28	39.05	5.75	Very Stable
2015	PowerLock	L2	105	32	6	34	6	6.62e-07	0.000101879	5.85e-05	0.00163159	264.78	1.54	3.02	0.25	23.2	24.56	42.28	39.05	5.75	Very Stable
2015	PowerLock	L2	157.5		6	34	6	6.62e-07	0.000101879	5.85e-05	0.00163159	264.78	1.54	3.02	0.25	23.2	24.56	42.28	39.05	5.75	Very Stable
2015	PowerLock	L2	210		6	34	6	6.62e-07	0.000101879	5.85e-05	0.00163159	264.78	1.54	3.02	0.25	23.2	24.56	42.28	39.05	5.75	Very Stable
2015	SC_Max	Control	0	0	4	39	7431	0.000819652	0.126177	0.0724081	0.336303	246.86	1.74	3.27	0.5	18.66	20.41	58.86	49.87	5.8	Very Stable
2015	SC_Max	Control	0	0	4	39	7167	0.000790533	0.121695	0.0698356	0.324355	246.86	1.74	3.27	0.5	18.66	20.41	58.86	49.87	5.8	Very Stable
2015	SC_Max	Control	0	0	4	39	6	0	0	0	0	246.86	1.74	3.27	0.5	18.66	20.41	58.86	49.87	5.8	Very Stable
2015	SC_Max	Control	0	0	4	39	6	0	0	0	0	246.86	1.74	3.27	0.5	18.66	20.41	58.86	49.87	5.8	Very Stable
2015	SC_Max	Swath	0	0	4	39	180570	0.00149379	0.229954	0.131961	0.6129	246.86	1.74	3.27	0.5	18.66	20.41	58.86	49.87	5.8	Very Stable
2015	SC_Max	Swath	0	0	4	39	146629	0.00121301	0.18673	0.107157	0.497696	246.86	1.74	3.27	0.5	18.66	20.41	58.86	49.87	5.8	Very Stable
2015	SC_Max	Swath	0	0	4	39	162551	0.00134472	0.207007	0.118793	0.551739	246.86	1.74	3.27	0.5	18.66	20.41	58.86	49.87	5.8	Very Stable
2015	SC_Max	Swath	0	0	4	39	133103	0.00110111	0.169505	0.0972722	0.451785	246.86	1.74	3.27	0.5	18.66	20.41	58.86	49.87	5.8	Very Stable
2015	SC_Max	Swath	0	0	4	39	210727	0.00174327	0.268358	0.154	0.715261	246.86	1.74	3.27	0.5	18.66	20.41	58.86	49.87	5.8	Very Stable
2015	SC_Max	Swath	0	0	4	39	133467	0.00110412	0.169969	0.0975382	0.453021	246.86	1.74	3.27	0.5	18.66	20.41	58.86	49.87	5.8	Very Stable
2015	SC_Max	Swath	0	0	4	39	197340	0.00163252	0.25131	0.144217	0.669822	246.86	1.74	3.27	0.5	18.66	20.41	58.86	49.87	5.8	Very Stable
2015	SC_Max	Swath	0	0	4	39	147892	0.00122346	0.188339	0.10808	0.501983	246.86	1.74	3.27	0.5	18.66	20.41	58.86	49.87	5.8	Very Stable
2015	SC_Max	L1	3	1	4	39	290882	0.000160424	0.0246957	0.0141719	0.0658218	246.86	1.74	3.27	0.5	18.66	20.41	58.86	49.87	5.8	Very Stable
2015	SC_Max	L1	7	2	4	39	26779	1.48e-05	0.00227352	0.00130468	0.00605964	246.86	1.74	3.27	0.5	18.66	20.41	58.86	49.87	5.8	Very Stable
2015	SC_Max	L1	13	4	4	39	8060	4.45e-06	0.000684288	0.000392685	0.00182384	246.86	1.74	3.27	0.5	18.66	20.41	58.86	49.87	5.8	Very Stable
2015	SC_Max	L1	26	8	4	39	2712	1.5e-06	0.000230247	0.000132129	0.000613681	246.86	1.74	3.27	0.5	18.66	20.41	58.86	49.87	5.8	Very Stable
2015	SC_Max	L1	52	16	4	39	194	1.07e-07	1.65e-05	9.45e-06	4.39e-05	246.86	1.74	3.27	0.5	18.66	20.41	58.86	49.87	5.8	Very Stable
2015	SC_Max	L1	105	32	4	39	6	6.62e-07	0.000101879	5.85e-05	0.00027154	246.86	1.74	3.27	0.5	18.66	20.41	58.86	49.87	5.8	Very Stable
2015	SC_Max	L1	157.5		4	39	6	6.62e-07	0.000101879	5.85e-05	0.00027154	246.86	1.74	3.27	0.5	18.66	20.41	58.86	49.87	5.8	Very Stable
2015	SC_Max	L1	210		4	39	6	6.62e-07	0.000101879	5.85e-05	0.00027154	246.86	1.74	3.27	0.5	18.66	20.41	58.86	49.87	5.8	Very Stable
2015	SC_Max	L2	3	1	4	39	291147	0.00016057	0.0247182	0.0141848	0.0658818	246.86	1.74	3.27	0.5	18.66	20.41	58.86	49.87	5.8	Very Stable
2015	SC_Max	L2	7	2	4	39	24189	1.33e-05	0.00205363	0.0011785	0.00547357	246.86	1.74	3.27	0.5	18.66	20.41	58.86	49.87	5.8	Very Stable
2015	SC_Max	L2	13	4	4	39	4649	2.56e-06	0.000394697	0.000226501	0.00105199	246.86	1.74	3.27	0.5	18.66	20.41	58.86	49.87	5.8	Very Stable
2015	SC_Max	L2	26	8	4	39	1420	7.83e-07	0.000120557	6.92e-05	0.000321323	246.86	1.74	3.27	0.5	18.66	20.41	58.86	49.87	5.8	Very Stable
2015	SC_Max	L2	52	16	4	39	509	2.81e-07	4.32e-05	2.48e-05	0.000115178	246.86	1.74	3.27	0.5	18.66	20.41	58.86	49.87	5.8	Very Stable
2015	SC_Max	L2	105	32	4	39	6	6.62e-07	0.000101879	5.85e-05	0.00027154	246.86	1.74	3.27	0.5	18.66	20.41	58.86	49.87	5.8	Very Stable
2015	SC_Max	L2	157.5		4	39	52	2.87e-08	4.41e-06	2.53e-06	1.18e-05	246.86	1.74	3.27	0.5	18.66	20.41	58.86	49.87	5.8	Very Stable
2015	SC_Max	L2	210		4	39	6	6.62e-07	0.000101879	5.85e-05	0.00027154	246.86	1.74	3.27	0.5	18.66	20.41	58.86	49.87	5.8	Very Stable
2015	SC_Max	Control	0	0	5	47	7756	0.0008555	0.131696	0.0755749	0.351011	311.35	2.1	3.78	0.25	18.16	18.55	59.15	55.73	0.89	Stable
2015	SC_Max	Control	0	0	5	47	8222	0.000906901	0.139608	0.0801156	0.372101	311.35	2.1	3.78	0.25	18.16	18.55	59.15	55.73	0.89	Stable
2015	SC_Max	Control	0	0	5	47	6	0	0	0	0	311.35	2.1	3.78	0.25	18.16	18.55	59.15	55.73	0.89	Stable
2015	SC_Max	Control	0	0	5	47	6	0	0	0	0	311.35	2.1	3.78	0.25	18.16	18.55	59.15	55.73	0.89	Stable
2015	SC_Max	Swath	0	0	5	47	245946	0.00203462	0.313209	0.179738	0.834803	311.35	2.1	3.78	0.25	18.16	18.55	59.15	55.73	0.89	Stable
2015	SC_Max	Swath	0	0	5	47	146194	0.00120941	0.186176	0.106839	0.496219	311.35	2.1	3.78	0.25	18.16	18.55	59.15	55.73	0.89	Stable
2015	SC_Max	Swath	0	0	5	47	115500	0.000955489	0.147088	0.0844079	0.392036	311.35	2.1	3.78	0.25	18.16	18.55	59.15	55.73	0.89	Stable
2015	SC_Max	Swath	0	0	5	47	148595	0.00122927	0.189234	0.108594	0.504369	311.35	2.1	3.78	0.25	18.16	18.55	59.15	55.73	0.89	Stable
2015	SC_Max	Swath	0	0	5	47	239365	0.00198018	0.304829	0.174929	0.812465	311.35	2.1	3.78	0.25	18.16	18.55	59.15	55.73	0.89	Stable
2015	SC_Max	Swath	0	0	5	47	231662	0.00191645	0.295019	0.1693	0.786319	311.35	2.1	3.78	0.25	18.16	18.55	59.15	55.73	0.89	Stable
2015	SC_Max	Swath	0	0	5	47	227540	0.00188235	0.28977	0.166287	0.772328	311.35	2.1	3.78	0.25	18.16	18.55	59.15	55.73	0.89	Stable
2015	SC_Max	Swath	0	0	5	47	223332	0.00184754	0.284411	0.163212	0.758045	311.35	2.1	3.78	0.25	18.16	18.55	59.15	55.73	0.89	Stable
2015	SC_Max	L1	3	1	5	47	146440	8.08e-05	0.0124326	0.0071346	0.033137	311.35	2.1	3.78	0.25	18.16	18.55	59.15	55.73	0.89	Stable
2015	SC_Max	L1	7	2	5	47	14330	7.9e-06	0.00121661	0.000698162	0.00324264	311.35	2.1	3.78	0.25	18.16	18.55	59.15	55.73	0.89	Stable
2015	SC_Max	L1	13	4	5	47	4517	2.49e-06	0.00038349	0.00022007	0.00102212	311.35	2.1	3.78	0.25	18.16	18.55	59.15	55.73	0.89	Stable
2015	SC_Max	L1	26	8	5	47	4203	2.32e-06	0.000356832	0.000204771	0.000951069	311.35	2.1	3.78	0.25	18.16	18.55	59.15	55.73	0.89	Stable
2015	SC_Max	L1	52	16	5	47	2254	1.24e-06	0.000191363	0.000109816	0.000510043	311.35	2.1	3.78	0.25	18.16	18.55	59.15	55.73	0.89	Stable
2015	SC_Max	L1	105	32	5	47	347	1.91e-07	2.95e-05	1.69e-05	7.85e-05	311.35	2.1	3.78	0.25	18.16	18.55	59.15	55.73	0.89	Stable
2015	SC_Max	L1	157.5		5	47	6	6.62e-07	0.000101879	5.85e-05	0.00027154	311.35	2.1	3.78	0.25	18.16	18.55	59.15	55.73	0.89	Stable
2015	SC_Max	L1	210		5	47	6	6.62e-07	0.000101879	5.85e-05	0.00027154	311.35	2.1	3.78	0.25	18.16	18.55	59.15	55.73	0.89	Stable
2015	SC_Max	L2	3	1	5	47	162512	8.96e-05	0.0137971	0.00791763	0.0367738	311.35	2.1	3.78	0.25	18.16	18.55	59.15	55.73	0.89	Stable
2015	SC_Max	L2	7	2	5	47	30230	1.67e-05	0.0025665	0.00147281	0.00684055	311.35	2.1	3.78	0.25	18.16	18.55	59.15	55.73	0.89	Stable
2015	SC_Max	L2	13	4	5	47	15056	8.3e-06	0.00127824	0.000733533	0.00340692	311.35	2.1	3.78	0.25	18.16	18.55	59.15	55.73	0.89	Stable
2015	SC_Max	L2	26	8	5	47	7109	3.92e-06	0.000603549	0.000346352	0.00160865	311.35	2.1	3.78	0.25	18.16	18.55	59.15	55.73	0.89	Stable
2015	SC_Max	L2	52	16	5	47	2503	1.38e-06	0.000212503	0.000121947	0.000566388	311.35	2.1	3.78	0.25	18.16	18.55	59.15	55.73	0.89	Stable
2015	SC_Max	L2	105	32	5	47	388	2.14e-07	3.29e-05	1.89e-05	8.78e-05	311.35	2.1	3.78	0.25	18.16	18.55	59.15	55.73	0.89	Stable
2015	SC_Max	L2	157.5		5	47	6	6.62e-07	0.000101879	5.85e-05	0.00027154	311.35	2.1	3.78	0.25	18.16	18.55	59.15	55.73	0.89	Stable
2015	SC_Max	L2	210		5	47	6	6.62e-07	0.000101879	5.85e-05	0.00027154	311.35	2.1	3.78	0.25	18.16	18.55	59.15	55.73	0.89	Stable
2015	SC_Max	Control	0	0	6	49	1348	0.000148687	0.0228888	0.013135	0.061006	295.29	3.61	5.04	2.27	15.11	15.23	69.37	70.2	0.09	Neutral
2015	SC_Max	Control	0	0	6	49	2884	0.00031811	0.0489699	0.0281019	0.13052	295.29	3.61	5.04	2.27	15.11	15.23	69.37	70.2	0.09	Neutral
2015	SC_Max	Control	0	0	6	49	6	0	0	0	0	295.29	3.61	5.04	2.27	15.11	15.23	69.37	70.2	0.09	Neutral
2015	SC_Max	Control	0	0	6	49	6	0	0	0	0	295.29	3.61	5.04	2.27	15.11	15.23	69.37	70.2	0.09	Neutral
2015	SC_Max	Swath	0	0	6	49	276818	0.00229001	0.352525	0.2023	0.93959	295.29	3.61	5.04	2.27	15.11	15.23	69.37	70.2	0.09	Neutral
2015	SC_Max	Swath	0	0	6	49	177617	0.00146936	0.226193	0.129803	0.602877	295.29	3.61	5.04	2.27	15.11	15.23	69.37	70.2	0.09	Neutral
2015	SC_Max	Swath	0	0	6	49	114414	0.000946505	0.145705	0.0836142	0.38835	295.29	3.61	5.04	2.27	15.11	15.23	69.37	70.2	0.09	Neutral
2015	SC_Max	Swath	0	0	6	49	112458	0.000930324	0.143214	0.0821848	0.381711	295.29	3.61	5.04	2.27	15.11	15.23	69.37	70.2	0.09	Neutral
2015	SC_Max	Swath	0	0	6	49	362840	0.00300164	0.462073	0.265165	1.23157	295.29	3.61	5.04	2.27	15.11	15.23	69.37	70.2	0.09	Neutral
2015	SC_Max	Swath	0	0	6	49	312192	0.00258265	0.397573	0.228151	1.05966	295.29	3.61	5.04	2.27	15.11	15.23	69.37	70.2	0.09	Neutral
2015	SC_Max	Swath	0	0	6	49	270935	0.00224135	0.345033	0.198	0.919622	295.29	3.61	5.04	2.27	15.11	15.23	69.37	70.2	0.09	Neutral
2015	SC_Max	Swath	0	0	6	49	163825	0.00135526	0.208629	0.119724	0.556063	295.29	3.61	5.04	2.27	15.11	15.23	69.37	70.2	0.09	Neutral
2015	SC_Max	L1	3	1	6	49	205741	0.000113468	0.0174673	0.0100238	0.0465558	295.29	3.61	5.04	2.27	15.11	15.23	69.37	70.2	0.09	Neutral
2015	SC_Max	L1	7	2	6	49	111032	6.12e-05	0.00942653	0.00540951	0.0251247	295.29	3.61	5.04	2.27	15.11	15.23	69.37	70.2	0.09	Neutral
2015	SC_Max	L1	13	4	6	49	63847	3.52e-05	0.00542056	0.00311064	0.0144475	295.29	3.61	5.04	2.27	15.11	15.23	69.37	70.2	0.09	Neutral
2015	SC_Max	L1	26	8	6	49	20375	1.12e-05	0.00172982	0.000992676	0.00461053	295.29	3.61	5.04	2.27	15.11	15.23	69.37	70.2	0.09	Neutral
2015	SC_Max	L1	52	16	6	49	2822	1.56e-06	0.000239586	0.000137489	0.000638572	295.29	3.61	5.04	2.27	15.11	15.23	69.37	70.2	0.09	Neutral
2015	SC_Max	L1	105	32	6	49	425	2.34e-07	3.61e-05	2.07e-05	9.62e-05	295.29	3.61	5.04	2.27	15.11	15.23	69.37	70.2	0.09	Neutral
2015	SC_Max	L1	157.5		6	49	1017	5.61e-07	8.63e-05	4.95e-05	0.00023013	295.29	3.61	5.04	2.27	15.11	15.23	69.37	70.2	0.09	Neutral
2015	SC_Max	L1	210		6	49	307	1.69e-07	2.61e-05	1.5e-05	6.95e-05	295.29	3.61	5.04	2.27	15.11	15.23	69.37	70.2	0.09	Neutral
2015	SC_Max	L2	3	1	6	49	74691	4.12e-05	0.00634121	0.00363897	0.0169013	295.29	3.61	5.04	2.27	15.11	15.23	69.37	70.2	0.09	Neutral
2015	SC_Max	L2	7	2	6	49	75781	4.18e-05	0.00643375	0.00369207	0.017148	295.29	3.61	5.04	2.27	15.11	15.23	69.37	70.2	0.09	Neutral
2015	SC_Max	L2	13	4	6	49	24159	1.33e-05	0.00205108	0.00117703	0.00546678	295.29	3.61	5.04	2.27	15.11	15.23	69.37	70.2	0.09	Neutral
2015	SC_Max	L2	26	8	6	49	11636	6.42e-06	0.000987888	0.000566909	0.00263304	295.29	3.61	5.04	2.27	15.11	15.23	69.37	70.2	0.09	Neutral
2015	SC_Max	L2	52	16	6	49	6058	3.34e-06	0.00051432	0.000295147	0.00137082	295.29	3.61	5.04	2.27	15.11	15.23	69.37	70.2	0.09	Neutral
2015	SC_Max	L2	105	32	6	49	967	5.33e-07	8.21e-05	4.71e-05	0.000218816	295.29	3.61	5.04	2.27	15.11	15.23	69.37	70.2	0.09	Neutral
2015	SC_Max	L2	157.5		6	49	678	3.74e-07	5.76e-05	3.3e-05	0.00015342	295.29	3.61	5.04	2.27	15.11	15.23	69.37	70.2	0.09	Neutral
2015	SC_Max	L2	210		6	49	95	5.24e-08	8.07e-06	4.63e-06	2.15e-05	295.29	3.61	5.04	2.27	15.11	15.23	69.37	70.2	0.09	Neutral
2015	SC_PL	Control	0	0	4	30	3003	0.000331236	0.0509905	0.0292614	0.135906	309.9	3.01	4.53	1.76	22.47	23.17	41.43	32.35	0.77	Stable
2015	SC_PL	Control	0	0	4	30	3516	0.000387821	0.0597012	0.0342601	0.159123	309.9	3.01	4.53	1.76	22.47	23.17	41.43	32.35	0.77	Stable
2015	SC_PL	Control	0	0	4	30	6	0	0	0	0	309.9	3.01	4.53	1.76	22.47	23.17	41.43	32.35	0.77	Stable
2015	SC_PL	Control	0	0	4	30	6	0	0	0	0	309.9	3.01	4.53	1.76	22.47	23.17	41.43	32.35	0.77	Stable
2015	SC_PL	Swath	0	0	4	30	130872	0.00108266	0.166664	0.0956418	0.444213	309.9	3.01	4.53	1.76	22.47	23.17	41.43	32.35	0.77	Stable
2015	SC_PL	Swath	0	0	4	30	122343	0.0010121	0.155802	0.0894088	0.415263	309.9	3.01	4.53	1.76	22.47	23.17	41.43	32.35	0.77	Stable
2015	SC_PL	Swath	0	0	4	30	155124	0.00128328	0.197549	0.113365	0.52653	309.9	3.01	4.53	1.76	22.47	23.17	41.43	32.35	0.77	Stable
2015	SC_PL	Swath	0	0	4	30	165226	0.00136685	0.210413	0.120748	0.560819	309.9	3.01	4.53	1.76	22.47	23.17	41.43	32.35	0.77	Stable
2015	SC_PL	Swath	0	0	4	30	214780	0.0017768	0.27352	0.156962	0.729017	309.9	3.01	4.53	1.76	22.47	23.17	41.43	32.35	0.77	Stable
2015	SC_PL	Swath	0	0	4	30	19117	0.000158148	0.0243453	0.0139708	0.0648879	309.9	3.01	4.53	1.76	22.47	23.17	41.43	32.35	0.77	Stable
2015	SC_PL	Swath	0	0	4	30	193908	0.00160413	0.24694	0.141709	0.658173	309.9	3.01	4.53	1.76	22.47	23.17	41.43	32.35	0.77	Stable
2015	SC_PL	Swath	0	0	4	30	195632	0.00161839	0.249135	0.142969	0.664024	309.9	3.01	4.53	1.76	22.47	23.17	41.43	32.35	0.77	Stable
2015	SC_PL	L1	3	1	4	30	204571	0.000112823	0.0173679	0.00996676	0.046291	309.9	3.01	4.53	1.76	22.47	23.17	41.43	32.35	0.77	Stable
2015	SC_PL	L1	7	2	4	30	28338	1.56e-05	0.00240588	0.00138064	0.00641242	309.9	3.01	4.53	1.76	22.47	23.17	41.43	32.35	0.77	Stable
2015	SC_PL	L1	13	4	4	30	15764	8.69e-06	0.00133835	0.000768027	0.00356713	309.9	3.01	4.53	1.76	22.47	23.17	41.43	32.35	0.77	Stable
2015	SC_PL	L1	26	8	4	30	1359	7.5e-07	0.000115378	6.62e-05	0.000307519	309.9	3.01	4.53	1.76	22.47	23.17	41.43	32.35	0.77	Stable
2015	SC_PL	L1	52	16	4	30	1027	5.66e-07	8.72e-05	5e-05	0.000232393	309.9	3.01	4.53	1.76	22.47	23.17	41.43	32.35	0.77	Stable
2015	SC_PL	L1	105	32	4	30	403	2.22e-07	3.42e-05	1.96e-05	9.12e-05	309.9	3.01	4.53	1.76	22.47	23.17	41.43	32.35	0.77	Stable
2015	SC_PL	L1	157.5		4	30	208	1.15e-07	1.77e-05	1.01e-05	4.71e-05	309.9	3.01	4.53	1.76	22.47	23.17	41.43	32.35	0.77	Stable
2015	SC_PL	L1	210		4	30	6	3.31e-09	5.09e-07	2.92e-07	1.36e-06	309.9	3.01	4.53	1.76	22.47	23.17	41.43	32.35	0.77	Stable
2015	SC_PL	L2	3	1	4	30	324691	0.00017907	0.027566	0.015819	0.0734722	309.9	3.01	4.53	1.76	22.47	23.17	41.43	32.35	0.77	Stable
2015	SC_PL	L2	7	2	4	30	6220	3.43e-06	0.000528073	0.00030304	0.00140748	309.9	3.01	4.53	1.76	22.47	23.17	41.43	32.35	0.77	Stable
2015	SC_PL	L2	13	4	4	30	833	4.59e-07	7.07e-05	4.06e-05	0.000188494	309.9	3.01	4.53	1.76	22.47	23.17	41.43	32.35	0.77	Stable
2015	SC_PL	L2	26	8	4	30	15	8.27e-09	1.27e-06	7.31e-07	3.39e-06	309.9	3.01	4.53	1.76	22.47	23.17	41.43	32.35	0.77	Stable
2015	SC_PL	L2	52	16	4	30	577	3.18e-07	4.9e-05	2.81e-05	0.000130566	309.9	3.01	4.53	1.76	22.47	23.17	41.43	32.35	0.77	Stable
2015	SC_PL	L2	105	32	4	30	389	2.15e-07	3.3e-05	1.9e-05	8.8e-05	309.9	3.01	4.53	1.76	22.47	23.17	41.43	32.35	0.77	Stable
2015	SC_PL	L2	157.5		4	30	110	6.07e-08	9.34e-06	5.36e-06	2.49e-05	309.9	3.01	4.53	1.76	22.47	23.17	41.43	32.35	0.77	Stable
2015	SC_PL	L2	210		4	30	6	3.31e-09	5.09e-07	2.92e-07	1.36e-06	309.9	3.01	4.53	1.76	22.47	23.17	41.43	32.35	0.77	Stable
2015	SC_PL	Control	0	0	5	32	4598	0.000507167	0.0780734	0.0448032	0.20809	302.73	2.29	3.27	1.26	19.09	19.27	53.57	52.46	0.35	Stable
2015	SC_PL	Control	0	0	5	32	4986	0.000549964	0.0846615	0.0485839	0.22565	302.73	2.29	3.27	1.26	19.09	19.27	53.57	52.46	0.35	Stable
2015	SC_PL	Control	0	0	5	32	6	0	0	0	0	302.73	2.29	3.27	1.26	19.09	19.27	53.57	52.46	0.35	Stable
2015	SC_PL	Control	0	0	5	32	162	1.79e-05	0.00275074	0.00157854	0.00733158	302.73	2.29	3.27	1.26	19.09	19.27	53.57	52.46	0.35	Stable
2015	SC_PL	Swath	0	0	5	32	213098	0.00176288	0.271378	0.155733	0.723308	302.73	2.29	3.27	1.26	19.09	19.27	53.57	52.46	0.35	Stable
2015	SC_PL	Swath	0	0	5	32	136123	0.00112609	0.173351	0.0994793	0.462036	302.73	2.29	3.27	1.26	19.09	19.27	53.57	52.46	0.35	Stable
2015	SC_PL	Swath	0	0	5	32	162301	0.00134266	0.206689	0.11861	0.550891	302.73	2.29	3.27	1.26	19.09	19.27	53.57	52.46	0.35	Stable
2015	SC_PL	Swath	0	0	5	32	137006	0.0011334	0.174476	0.100125	0.465033	302.73	2.29	3.27	1.26	19.09	19.27	53.57	52.46	0.35	Stable
2015	SC_PL	Swath	0	0	5	32	170427	0.00140988	0.217037	0.124549	0.578472	302.73	2.29	3.27	1.26	19.09	19.27	53.57	52.46	0.35	Stable
2015	SC_PL	Swath	0	0	5	32	112603	0.000931523	0.143399	0.0822907	0.382203	302.73	2.29	3.27	1.26	19.09	19.27	53.57	52.46	0.35	Stable
2015	SC_PL	Swath	0	0	5	32	155738	0.00128836	0.198331	0.113814	0.528614	302.73	2.29	3.27	1.26	19.09	19.27	53.57	52.46	0.35	Stable
2015	SC_PL	Swath	0	0	5	32	180979	0.00149717	0.230475	0.13226	0.614288	302.73	2.29	3.27	1.26	19.09	19.27	53.57	52.46	0.35	Stable
2015	SC_PL	L1	3	1	5	32	85209	4.7e-05	0.00723418	0.00415141	0.0192814	302.73	2.29	3.27	1.26	19.09	19.27	53.57	52.46	0.35	Stable
2015	SC_PL	L1	7	2	5	32	5127	2.83e-06	0.000435278	0.000249789	0.00116015	302.73	2.29	3.27	1.26	19.09	19.27	53.57	52.46	0.35	Stable
2015	SC_PL	L1	13	4	5	32	2645	1.46e-06	0.000224559	0.000128865	0.00059852	302.73	2.29	3.27	1.26	19.09	19.27	53.57	52.46	0.35	Stable
2015	SC_PL	L1	26	8	5	32	1898	1.05e-06	0.000161139	9.25e-05	0.000429486	302.73	2.29	3.27	1.26	19.09	19.27	53.57	52.46	0.35	Stable
2015	SC_PL	L1	52	16	5	32	66	3.64e-08	5.6e-06	3.22e-06	1.49e-05	302.73	2.29	3.27	1.26	19.09	19.27	53.57	52.46	0.35	Stable
2015	SC_PL	L1	105	32	5	32	6	3.31e-09	5.09e-07	2.92e-07	1.36e-06	302.73	2.29	3.27	1.26	19.09	19.27	53.57	52.46	0.35	Stable
2015	SC_PL	L1	157.5		5	32	6	3.31e-09	5.09e-07	2.92e-07	1.36e-06	302.73	2.29	3.27	1.26	19.09	19.27	53.57	52.46	0.35	Stable
2015	SC_PL	L1	210		5	32	6	3.31e-09	5.09e-07	2.92e-07	1.36e-06	302.73	2.29	3.27	1.26	19.09	19.27	53.57	52.46	0.35	Stable
2015	SC_PL	L2	3	1	5	32	169622	9.35e-05	0.0144008	0.00826403	0.0383827	302.73	2.29	3.27	1.26	19.09	19.27	53.57	52.46	0.35	Stable
2015	SC_PL	L2	7	2	5	32	4880	2.69e-06	0.000414308	0.000237755	0.00110426	302.73	2.29	3.27	1.26	19.09	19.27	53.57	52.46	0.35	Stable
2015	SC_PL	L2	13	4	5	32	2073	1.14e-06	0.000175996	0.000100997	0.000469086	302.73	2.29	3.27	1.26	19.09	19.27	53.57	52.46	0.35	Stable
2015	SC_PL	L2	26	8	5	32	1356	7.48e-07	0.000115123	6.61e-05	0.00030684	302.73	2.29	3.27	1.26	19.09	19.27	53.57	52.46	0.35	Stable
2015	SC_PL	L2	52	16	5	32	283	1.56e-07	2.4e-05	1.38e-05	6.4e-05	302.73	2.29	3.27	1.26	19.09	19.27	53.57	52.46	0.35	Stable
2015	SC_PL	L2	105	32	5	32	161	8.88e-08	1.37e-05	7.84e-06	3.64e-05	302.73	2.29	3.27	1.26	19.09	19.27	53.57	52.46	0.35	Stable
2015	SC_PL	L2	157.5		5	32	6	3.31e-09	5.09e-07	2.92e-07	1.36e-06	302.73	2.29	3.27	1.26	19.09	19.27	53.57	52.46	0.35	Stable
2015	SC_PL	L2	210		5	32	6	3.31e-09	5.09e-07	2.92e-07	1.36e-06	302.73	2.29	3.27	1.26	19.09	19.27	53.57	52.46	0.35	Stable
2015	SC_PL	Control	0	0	6	45	9189	0.00101356	0.156028	0.0895381	0.415864	334.05	2.56	4.03	0.5	16.39	16.68	64.5	63.4	0.45	Stable
2015	SC_PL	Control	0	0	6	45	8858	0.000977053	0.150408	0.0863128	0.400884	334.05	2.56	4.03	0.5	16.39	16.68	64.5	63.4	0.45	Stable
2015	SC_PL	Control	0	0	6	45	464	5.12e-05	0.00787865	0.00452124	0.0209991	334.05	2.56	4.03	0.5	16.39	16.68	64.5	63.4	0.45	Stable
2015	SC_PL	Control	0	0	6	45	6	0	0	0	0	334.05	2.56	4.03	0.5	16.39	16.68	64.5	63.4	0.45	Stable
2015	SC_PL	Swath	0	0	6	45	257034	0.00212635	0.32733	0.187842	0.872438	334.05	2.56	4.03	0.5	16.39	16.68	64.5	63.4	0.45	Stable
2015	SC_PL	Swath	0	0	6	45	183760	0.00152018	0.234016	0.134293	0.623728	334.05	2.56	4.03	0.5	16.39	16.68	64.5	63.4	0.45	Stable
2015	SC_PL	Swath	0	0	6	45	188289	0.00155765	0.239784	0.137602	0.6391	334.05	2.56	4.03	0.5	16.39	16.68	64.5	63.4	0.45	Stable
2015	SC_PL	Swath	0	0	6	45	153859	0.00127282	0.195938	0.112441	0.522236	334.05	2.56	4.03	0.5	16.39	16.68	64.5	63.4	0.45	Stable
2015	SC_PL	Swath	0	0	6	45	277939	0.00229929	0.353952	0.203119	0.943395	334.05	2.56	4.03	0.5	16.39	16.68	64.5	63.4	0.45	Stable
2015	SC_PL	Swath	0	0	6	45	251781	0.00208289	0.32064	0.184003	0.854608	334.05	2.56	4.03	0.5	16.39	16.68	64.5	63.4	0.45	Stable
2015	SC_PL	Swath	0	0	6	45	227732	0.00188394	0.290014	0.166428	0.77298	334.05	2.56	4.03	0.5	16.39	16.68	64.5	63.4	0.45	Stable
2015	SC_PL	Swath	0	0	6	45	199430	0.00164981	0.253972	0.145744	0.676916	334.05	2.56	4.03	0.5	16.39	16.68	64.5	63.4	0.45	Stable
2015	SC_PL	L1	3	1	6	45	113204	6.24e-05	0.00961093	0.00551533	0.0256162	334.05	2.56	4.03	0.5	16.39	16.68	64.5	63.4	0.45	Stable
2015	SC_PL	L1	7	2	6	45	74873	4.13e-05	0.00635666	0.00364783	0.0169425	334.05	2.56	4.03	0.5	16.39	16.68	64.5	63.4	0.45	Stable
2015	SC_PL	L1	13	4	6	45	26394	1.46e-05	0.00224083	0.00128592	0.00597253	334.05	2.56	4.03	0.5	16.39	16.68	64.5	63.4	0.45	Stable
2015	SC_PL	L1	26	8	6	45	11440	6.31e-06	0.000971247	0.00055736	0.00258868	334.05	2.56	4.03	0.5	16.39	16.68	64.5	63.4	0.45	Stable
2015	SC_PL	L1	52	16	6	45	5392	2.97e-06	0.000457777	0.0002627	0.00122012	334.05	2.56	4.03	0.5	16.39	16.68	64.5	63.4	0.45	Stable
2015	SC_PL	L1	105	32	6	45	172	9.49e-08	1.46e-05	8.38e-06	3.89e-05	334.05	2.56	4.03	0.5	16.39	16.68	64.5	63.4	0.45	Stable
2015	SC_PL	L1	157.5		6	45	6	3.31e-09	5.09e-07	2.92e-07	1.36e-06	334.05	2.56	4.03	0.5	16.39	16.68	64.5	63.4	0.45	Stable
2015	SC_PL	L1	210		6	45	6	3.31e-09	5.09e-07	2.92e-07	1.36e-06	334.05	2.56	4.03	0.5	16.39	16.68	64.5	63.4	0.45	Stable
2015	SC_PL	L2	3	1	6	45	67406	3.72e-05	0.00572272	0.00328404	0.0152529	334.05	2.56	4.03	0.5	16.39	16.68	64.5	63.4	0.45	Stable
2015	SC_PL	L2	7	2	6	45	29760	1.64e-05	0.0025266	0.00144992	0.0067342	334.05	2.56	4.03	0.5	16.39	16.68	64.5	63.4	0.45	Stable
2015	SC_PL	L2	13	4	6	45	15810	8.72e-06	0.00134226	0.000770268	0.00357754	334.05	2.56	4.03	0.5	16.39	16.68	64.5	63.4	0.45	Stable
2015	SC_PL	L2	26	8	6	45	5658	3.12e-06	0.00048036	0.000275659	0.00128031	334.05	2.56	4.03	0.5	16.39	16.68	64.5	63.4	0.45	Stable
2015	SC_PL	L2	52	16	6	45	1356	7.48e-07	0.000115123	6.61e-05	0.00030684	334.05	2.56	4.03	0.5	16.39	16.68	64.5	63.4	0.45	Stable
2015	SC_PL	L2	105	32	6	45	3653	2.01e-06	0.000310137	0.000177975	0.000826614	334.05	2.56	4.03	0.5	16.39	16.68	64.5	63.4	0.45	Stable
2015	SC_PL	L2	157.5		6	45	6	3.31e-09	5.09e-07	2.92e-07	1.36e-06	334.05	2.56	4.03	0.5	16.39	16.68	64.5	63.4	0.45	Stable
2015	SC_PL	L2	210		6	45	6	3.31e-09	5.09e-07	2.92e-07	1.36e-06	334.05	2.56	4.03	0.5	16.39	16.68	64.5	63.4	0.45	Stable
2015	Water	Control	0	0	4	44	2054	0.00022656	0.0348766	0.0200143	0.0200143	328.29	3.17	4.03	1.76	15.41	15.69	67.38	66.35	0.29	Stable
2015	Water	Control	0	0	4	44	2729	0.000301013	0.046338	0.0265915	0.0265915	328.29	3.17	4.03	1.76	15.41	15.69	67.38	66.35	0.29	Stable
2015	Water	Control	0	0	4	44	6	0	0	0	0	328.29	3.17	4.03	1.76	15.41	15.69	67.38	66.35	0.29	Stable
2015	Water	Control	0	0	4	44	6	0	0	0	0	328.29	3.17	4.03	1.76	15.41	15.69	67.38	66.35	0.29	Stable
2015	Water	Swath	0	0	4	44	302107	0.00249922	0.38473	0.220781	0.220781	328.29	3.17	4.03	1.76	15.41	15.69	67.38	66.35	0.29	Stable
2015	Water	Swath	0	0	4	44	152747	0.00126362	0.194522	0.111628	0.111628	328.29	3.17	4.03	1.76	15.41	15.69	67.38	66.35	0.29	Stable
2015	Water	Swath	0	0	4	44	83381	0.00068978	0.106185	0.0609352	0.0609352	328.29	3.17	4.03	1.76	15.41	15.69	67.38	66.35	0.29	Stable
2015	Water	Swath	0	0	4	44	80452	0.00066555	0.102455	0.0587947	0.0587947	328.29	3.17	4.03	1.76	15.41	15.69	67.38	66.35	0.29	Stable
2015	Water	Swath	0	0	4	44	409744	0.00338966	0.521804	0.299443	0.299443	328.29	3.17	4.03	1.76	15.41	15.69	67.38	66.35	0.29	Stable
2015	Water	Swath	0	0	4	44	254532	0.00210565	0.324144	0.186013	0.186013	328.29	3.17	4.03	1.76	15.41	15.69	67.38	66.35	0.29	Stable
2015	Water	Swath	0	0	4	44	136677	0.00113068	0.174057	0.0998841	0.0998841	328.29	3.17	4.03	1.76	15.41	15.69	67.38	66.35	0.29	Stable
2015	Water	Swath	0	0	4	44	113395	0.000938075	0.144407	0.0828695	0.0828695	328.29	3.17	4.03	1.76	15.41	15.69	67.38	66.35	0.29	Stable
2015	Water	L1	3	1	4	44	127431	7.03e-05	0.0108188	0.00620847	0.00620847	328.29	3.17	4.03	1.76	15.41	15.69	67.38	66.35	0.29	Stable
2015	Water	L1	7	2	4	44	59991	3.31e-05	0.00509319	0.00292278	0.00292278	328.29	3.17	4.03	1.76	15.41	15.69	67.38	66.35	0.29	Stable
2015	Water	L1	13	4	4	44	25289	1.39e-05	0.00214702	0.00123209	0.00123209	328.29	3.17	4.03	1.76	15.41	15.69	67.38	66.35	0.29	Stable
2015	Water	L1	26	8	4	44	8686	4.79e-06	0.000737435	0.000423184	0.000423184	328.29	3.17	4.03	1.76	15.41	15.69	67.38	66.35	0.29	Stable
2015	Water	L1	52	16	4	44	3624	2e-06	0.000307675	0.000176562	0.000176562	328.29	3.17	4.03	1.76	15.41	15.69	67.38	66.35	0.29	Stable
2015	Water	L1	105	32	4	44	305	1.68e-07	2.59e-05	1.49e-05	1.49e-05	328.29	3.17	4.03	1.76	15.41	15.69	67.38	66.35	0.29	Stable
2015	Water	L1	157.5		4	44	697	3.84e-07	5.92e-05	3.4e-05	3.4e-05	328.29	3.17	4.03	1.76	15.41	15.69	67.38	66.35	0.29	Stable
2015	Water	L1	210		4	44	77	4.25e-08	6.54e-06	3.75e-06	3.75e-06	328.29	3.17	4.03	1.76	15.41	15.69	67.38	66.35	0.29	Stable
2015	Water	L2	3	1	4	44	123267	6.8e-05	0.0104653	0.0060056	0.0060056	328.29	3.17	4.03	1.76	15.41	15.69	67.38	66.35	0.29	Stable
2015	Water	L2	7	2	4	44	38723	2.14e-05	0.00328755	0.0018866	0.0018866	328.29	3.17	4.03	1.76	15.41	15.69	67.38	66.35	0.29	Stable
2015	Water	L2	13	4	4	44	19621	1.08e-05	0.00166581	0.000955941	0.000955941	328.29	3.17	4.03	1.76	15.41	15.69	67.38	66.35	0.29	Stable
2015	Water	L2	26	8	4	44	5384	2.97e-06	0.000457098	0.00026231	0.00026231	328.29	3.17	4.03	1.76	15.41	15.69	67.38	66.35	0.29	Stable
2015	Water	L2	52	16	4	44	2001	1.1e-06	0.000169883	9.75e-05	9.75e-05	328.29	3.17	4.03	1.76	15.41	15.69	67.38	66.35	0.29	Stable
2015	Water	L2	105	32	4	44	225	1.24e-07	1.91e-05	1.1e-05	1.1e-05	328.29	3.17	4.03	1.76	15.41	15.69	67.38	66.35	0.29	Stable
2015	Water	L2	157.5		4	44	6	3.31e-09	5.09e-07	2.92e-07	2.92e-07	328.29	3.17	4.03	1.76	15.41	15.69	67.38	66.35	0.29	Stable
2015	Water	L2	210		4	44	6	3.31e-09	5.09e-07	2.92e-07	2.92e-07	328.29	3.17	4.03	1.76	15.41	15.69	67.38	66.35	0.29	Stable
2015	Water	Control	0	0	5	48	3865	0.000426316	0.0656271	0.0376608	0.0376608	288.6	3.29	4.78	2.52	14.37	14.24	71.88	74.05	-0.13	Neutral
2015	Water	Control	0	0	5	48	4031	0.000444626	0.0684458	0.0392783	0.0392783	288.6	3.29	4.78	2.52	14.37	14.24	71.88	74.05	-0.13	Neutral
2015	Water	Control	0	0	5	48	135	1.49e-05	0.00229228	0.00131545	0.00131545	288.6	3.29	4.78	2.52	14.37	14.24	71.88	74.05	-0.13	Neutral
2015	Water	Control	0	0	5	48	6	0	0	0	0	288.6	3.29	4.78	2.52	14.37	14.24	71.88	74.05	-0.13	Neutral
2015	Water	Swath	0	0	5	48	257705	0.0021319	0.328184	0.188332	0.188332	288.6	3.29	4.78	2.52	14.37	14.24	71.88	74.05	-0.13	Neutral
2015	Water	Swath	0	0	5	48	177352	0.00146717	0.225856	0.12961	0.12961	288.6	3.29	4.78	2.52	14.37	14.24	71.88	74.05	-0.13	Neutral
2015	Water	Swath	0	0	5	48	141603	0.00117143	0.18033	0.103484	0.103484	288.6	3.29	4.78	2.52	14.37	14.24	71.88	74.05	-0.13	Neutral
2015	Water	Swath	0	0	5	48	134757	0.0011148	0.171612	0.098481	0.098481	288.6	3.29	4.78	2.52	14.37	14.24	71.88	74.05	-0.13	Neutral
2015	Water	Swath	0	0	5	48	289155	0.00239207	0.368236	0.211316	0.211316	288.6	3.29	4.78	2.52	14.37	14.24	71.88	74.05	-0.13	Neutral
2015	Water	Swath	0	0	5	48	153919	0.00127331	0.196014	0.112485	0.112485	288.6	3.29	4.78	2.52	14.37	14.24	71.88	74.05	-0.13	Neutral
2015	Water	Swath	0	0	5	48	267193	0.00221039	0.340267	0.195266	0.195266	288.6	3.29	4.78	2.52	14.37	14.24	71.88	74.05	-0.13	Neutral
2015	Water	Swath	0	0	5	48	170839	0.00141329	0.217562	0.12485	0.12485	288.6	3.29	4.78	2.52	14.37	14.24	71.88	74.05	-0.13	Neutral
2015	Water	L1	3	1	5	48	105179	5.8e-05	0.00892962	0.00512435	0.00512435	288.6	3.29	4.78	2.52	14.37	14.24	71.88	74.05	-0.13	Neutral
2015	Water	L1	7	2	5	48	60565	3.34e-05	0.00514192	0.00295074	0.00295074	288.6	3.29	4.78	2.52	14.37	14.24	71.88	74.05	-0.13	Neutral
2015	Water	L1	13	4	5	48	24888	1.37e-05	0.00211297	0.00121255	0.00121255	288.6	3.29	4.78	2.52	14.37	14.24	71.88	74.05	-0.13	Neutral
2015	Water	L1	26	8	5	48	14688	8.1e-06	0.001247	0.000715603	0.000715603	288.6	3.29	4.78	2.52	14.37	14.24	71.88	74.05	-0.13	Neutral
2015	Water	L1	52	16	5	48	6707	3.7e-06	0.000569419	0.000326767	0.000326767	288.6	3.29	4.78	2.52	14.37	14.24	71.88	74.05	-0.13	Neutral
2015	Water	L1	105	32	5	48	1160	6.4e-07	9.85e-05	5.65e-05	5.65e-05	288.6	3.29	4.78	2.52	14.37	14.24	71.88	74.05	-0.13	Neutral
2015	Water	L1	157.5		5	48	464	2.56e-07	3.94e-05	2.26e-05	2.26e-05	288.6	3.29	4.78	2.52	14.37	14.24	71.88	74.05	-0.13	Neutral
2015	Water	L1	210		5	48	187	1.03e-07	1.59e-05	9.11e-06	9.11e-06	288.6	3.29	4.78	2.52	14.37	14.24	71.88	74.05	-0.13	Neutral
2015	Water	L2	3	1	5	48	145904	8.05e-05	0.0123871	0.00710848	0.00710848	288.6	3.29	4.78	2.52	14.37	14.24	71.88	74.05	-0.13	Neutral
2015	Water	L2	7	2	5	48	103824	5.73e-05	0.00881458	0.00505833	0.00505833	288.6	3.29	4.78	2.52	14.37	14.24	71.88	74.05	-0.13	Neutral
2015	Water	L2	13	4	5	48	80661	4.45e-05	0.00684806	0.00392983	0.00392983	288.6	3.29	4.78	2.52	14.37	14.24	71.88	74.05	-0.13	Neutral
2015	Water	L2	26	8	5	48	31288	1.73e-05	0.00265633	0.00152436	0.00152436	288.6	3.29	4.78	2.52	14.37	14.24	71.88	74.05	-0.13	Neutral
2015	Water	L2	52	16	5	48	6578	3.63e-06	0.000558467	0.000320482	0.000320482	288.6	3.29	4.78	2.52	14.37	14.24	71.88	74.05	-0.13	Neutral
2015	Water	L2	105	32	5	48	2445	1.35e-06	0.000207579	0.000119121	0.000119121	288.6	3.29	4.78	2.52	14.37	14.24	71.88	74.05	-0.13	Neutral
2015	Water	L2	157.5		5	48	2501	1.38e-06	0.000212333	0.000121849	0.000121849	288.6	3.29	4.78	2.52	14.37	14.24	71.88	74.05	-0.13	Neutral
2015	Water	L2	210		5	48	395	2.18e-07	3.35e-05	1.92e-05	1.92e-05	288.6	3.29	4.78	2.52	14.37	14.24	71.88	74.05	-0.13	Neutral
2015	Water	Control	0	0	6	52	7350	0.000810718	0.124802	0.0716188	0.0716188	302.82	1.97	3.53	0.76	25.47	27.67	40.29	31.8	5.65	Very Stable
2015	Water	Control	0	0	6	52	7957	0.000877671	0.135109	0.0775335	0.0775335	302.82	1.97	3.53	0.76	25.47	27.67	40.29	31.8	5.65	Very Stable
2015	Water	Control	0	0	6	52	6	0	0	0	0	302.82	1.97	3.53	0.76	25.47	27.67	40.29	31.8	5.65	Very Stable
2015	Water	Control	0	0	6	52	6	0	0	0	0	302.82	1.97	3.53	0.76	25.47	27.67	40.29	31.8	5.65	Very Stable
2015	Water	Swath	0	0	6	52	223322	0.00184746	0.284398	0.163205	0.163205	302.82	1.97	3.53	0.76	25.47	27.67	40.29	31.8	5.65	Very Stable
2015	Water	Swath	0	0	6	52	211523	0.00174985	0.269372	0.154582	0.154582	302.82	1.97	3.53	0.76	25.47	27.67	40.29	31.8	5.65	Very Stable
2015	Water	Swath	0	0	6	52	173909	0.00143869	0.221471	0.127093	0.127093	302.82	1.97	3.53	0.76	25.47	27.67	40.29	31.8	5.65	Very Stable
2015	Water	Swath	0	0	6	52	153226	0.00126758	0.195132	0.111978	0.111978	302.82	1.97	3.53	0.76	25.47	27.67	40.29	31.8	5.65	Very Stable
2015	Water	Swath	0	0	6	52	222675	0.00184211	0.283574	0.162732	0.162732	302.82	1.97	3.53	0.76	25.47	27.67	40.29	31.8	5.65	Very Stable
2015	Water	Swath	0	0	6	52	249282	0.00206222	0.317458	0.182176	0.182176	302.82	1.97	3.53	0.76	25.47	27.67	40.29	31.8	5.65	Very Stable
2015	Water	Swath	0	0	6	52	220268	0.0018222	0.280509	0.160973	0.160973	302.82	1.97	3.53	0.76	25.47	27.67	40.29	31.8	5.65	Very Stable
2015	Water	Swath	0	0	6	52	153918	0.00127331	0.196013	0.112484	0.112484	302.82	1.97	3.53	0.76	25.47	27.67	40.29	31.8	5.65	Very Stable
2015	Water	L1	3	1	6	52	32128	1.77e-05	0.00272764	0.00156529	0.00156529	302.82	1.97	3.53	0.76	25.47	27.67	40.29	31.8	5.65	Very Stable
2015	Water	L1	7	2	6	52	7937	4.38e-06	0.000673845	0.000386693	0.000386693	302.82	1.97	3.53	0.76	25.47	27.67	40.29	31.8	5.65	Very Stable
2015	Water	L1	13	4	6	52	4483	2.47e-06	0.000380603	0.000218413	0.000218413	302.82	1.97	3.53	0.76	25.47	27.67	40.29	31.8	5.65	Very Stable
2015	Water	L1	26	8	6	52	1664	9.18e-07	0.000141272	8.11e-05	8.11e-05	302.82	1.97	3.53	0.76	25.47	27.67	40.29	31.8	5.65	Very Stable
2015	Water	L1	52	16	6	52	1660	9.16e-07	0.000140933	8.09e-05	8.09e-05	302.82	1.97	3.53	0.76	25.47	27.67	40.29	31.8	5.65	Very Stable
2015	Water	L1	105	32	6	52	1097	6.05e-07	9.31e-05	5.34e-05	5.34e-05	302.82	1.97	3.53	0.76	25.47	27.67	40.29	31.8	5.65	Very Stable
2015	Water	L1	157.5		6	52	6	3.31e-09	5.09e-07	2.92e-07	2.92e-07	302.82	1.97	3.53	0.76	25.47	27.67	40.29	31.8	5.65	Very Stable
2015	Water	L1	210		6	52	6	3.31e-09	5.09e-07	2.92e-07	2.92e-07	302.82	1.97	3.53	0.76	25.47	27.67	40.29	31.8	5.65	Very Stable
2015	Water	L2	3	1	6	52	81834	4.51e-05	0.00694764	0.00398698	0.00398698	302.82	1.97	3.53	0.76	25.47	27.67	40.29	31.8	5.65	Very Stable
2015	Water	L2	7	2	6	52	17257	9.52e-06	0.00146511	0.000840766	0.000840766	302.82	1.97	3.53	0.76	25.47	27.67	40.29	31.8	5.65	Very Stable
2015	Water	L2	13	4	6	52	6863	3.79e-06	0.000582664	0.000334367	0.000334367	302.82	1.97	3.53	0.76	25.47	27.67	40.29	31.8	5.65	Very Stable
2015	Water	L2	26	8	6	52	2278	1.26e-06	0.0001934	0.000110985	0.000110985	302.82	1.97	3.53	0.76	25.47	27.67	40.29	31.8	5.65	Very Stable
2015	Water	L2	52	16	6	52	1044	5.76e-07	8.86e-05	5.09e-05	5.09e-05	302.82	1.97	3.53	0.76	25.47	27.67	40.29	31.8	5.65	Very Stable
2015	Water	L2	105	32	6	52	160	8.82e-08	1.36e-05	7.8e-06	7.8e-06	302.82	1.97	3.53	0.76	25.47	27.67	40.29	31.8	5.65	Very Stable
2015	Water	L2	157.5		6	52	108	5.96e-08	9.17e-06	5.26e-06	5.26e-06	302.82	1.97	3.53	0.76	25.47	27.67	40.29	31.8	5.65	Very Stable
2015	Water	L2	210		6	52	6	3.31e-09	5.09e-07	2.92e-07	2.92e-07	302.82	1.97	3.53	0.76	25.47	27.67	40.29	31.8	5.65	Very Stable
2015	WP_Max	Control	0	0	4	40	9022	0.000995142	0.153192	0.0879109	0.416461	329.03	1.54	2.52	0.5	20.36	23.17	52.24	40.89	11.87	Very Stable
2015	WP_Max	Control	0	0	4	40	8887	0.000980252	0.1509	0.0865954	0.410229	329.03	1.54	2.52	0.5	20.36	23.17	52.24	40.89	11.87	Very Stable
2015	WP_Max	Control	0	0	4	40	6	0	0	0	0	329.03	1.54	2.52	0.5	20.36	23.17	52.24	40.89	11.87	Very Stable
2015	WP_Max	Control	0	0	4	40	6	0	0	0	0	329.03	1.54	2.52	0.5	20.36	23.17	52.24	40.89	11.87	Very Stable
2015	WP_Max	Swath	0	0	4	40	232460	0.00192306	0.296035	0.169883	0.804787	329.03	1.54	2.52	0.5	20.36	23.17	52.24	40.89	11.87	Very Stable
2015	WP_Max	Swath	0	0	4	40	170373	0.00140943	0.216968	0.124509	0.589839	329.03	1.54	2.52	0.5	20.36	23.17	52.24	40.89	11.87	Very Stable
2015	WP_Max	Swath	0	0	4	40	218618	0.00180855	0.278408	0.159767	0.756866	329.03	1.54	2.52	0.5	20.36	23.17	52.24	40.89	11.87	Very Stable
2015	WP_Max	Swath	0	0	4	40	184426	0.00152569	0.234864	0.134779	0.638491	329.03	1.54	2.52	0.5	20.36	23.17	52.24	40.89	11.87	Very Stable
2015	WP_Max	Swath	0	0	4	40	196744	0.00162759	0.250551	0.143781	0.681137	329.03	1.54	2.52	0.5	20.36	23.17	52.24	40.89	11.87	Very Stable
2015	WP_Max	Swath	0	0	4	40	205512	0.00170013	0.261717	0.150189	0.711492	329.03	1.54	2.52	0.5	20.36	23.17	52.24	40.89	11.87	Very Stable
2015	WP_Max	Swath	0	0	4	40	265671	0.0021978	0.338329	0.194153	0.919765	329.03	1.54	2.52	0.5	20.36	23.17	52.24	40.89	11.87	Very Stable
2015	WP_Max	Swath	0	0	4	40	213635	0.00176732	0.272062	0.156125	0.739614	329.03	1.54	2.52	0.5	20.36	23.17	52.24	40.89	11.87	Very Stable
2015	WP_Max	L1	3	1	4	40	2143	1.18e-06	0.000181939	0.000104408	0.000494611	329.03	1.54	2.52	0.5	20.36	23.17	52.24	40.89	11.87	Very Stable
2015	WP_Max	L1	7	2	4	40	1697	9.36e-07	0.000144074	8.27e-05	0.000391673	329.03	1.54	2.52	0.5	20.36	23.17	52.24	40.89	11.87	Very Stable
2015	WP_Max	L1	13	4	4	40	1196	6.6e-07	0.00010154	5.83e-05	0.00027604	329.03	1.54	2.52	0.5	20.36	23.17	52.24	40.89	11.87	Very Stable
2015	WP_Max	L1	26	8	4	40	890	4.91e-07	7.56e-05	4.34e-05	0.000205415	329.03	1.54	2.52	0.5	20.36	23.17	52.24	40.89	11.87	Very Stable
2015	WP_Max	L1	52	16	4	40	859	4.74e-07	7.29e-05	4.19e-05	0.00019826	329.03	1.54	2.52	0.5	20.36	23.17	52.24	40.89	11.87	Very Stable
2015	WP_Max	L1	105	32	4	40	215	1.19e-07	1.83e-05	1.05e-05	4.96e-05	329.03	1.54	2.52	0.5	20.36	23.17	52.24	40.89	11.87	Very Stable
2015	WP_Max	L1	157.5		4	40	6	3.31e-09	5.09e-07	2.92e-07	1.38e-06	329.03	1.54	2.52	0.5	20.36	23.17	52.24	40.89	11.87	Very Stable
2015	WP_Max	L1	210		4	40	497	2.74e-07	4.22e-05	2.42e-05	0.000114709	329.03	1.54	2.52	0.5	20.36	23.17	52.24	40.89	11.87	Very Stable
2015	WP_Max	L2	3	1	4	40	1551	8.55e-07	0.000131679	7.56e-05	0.000357976	329.03	1.54	2.52	0.5	20.36	23.17	52.24	40.89	11.87	Very Stable
2015	WP_Max	L2	7	2	4	40	2149	1.19e-06	0.000182448	0.0001047	0.000495996	329.03	1.54	2.52	0.5	20.36	23.17	52.24	40.89	11.87	Very Stable
2015	WP_Max	L2	13	4	4	40	905	4.99e-07	7.68e-05	4.41e-05	0.000208877	329.03	1.54	2.52	0.5	20.36	23.17	52.24	40.89	11.87	Very Stable
2015	WP_Max	L2	26	8	4	40	560	3.09e-07	4.75e-05	2.73e-05	0.00012925	329.03	1.54	2.52	0.5	20.36	23.17	52.24	40.89	11.87	Very Stable
2015	WP_Max	L2	52	16	4	40	392	2.16e-07	3.33e-05	1.91e-05	9.05e-05	329.03	1.54	2.52	0.5	20.36	23.17	52.24	40.89	11.87	Very Stable
2015	WP_Max	L2	105	32	4	40	1143	6.3e-07	9.7e-05	5.57e-05	0.000263808	329.03	1.54	2.52	0.5	20.36	23.17	52.24	40.89	11.87	Very Stable
2015	WP_Max	L2	157.5		4	40	6	3.31e-09	5.09e-07	2.92e-07	1.38e-06	329.03	1.54	2.52	0.5	20.36	23.17	52.24	40.89	11.87	Very Stable
2015	WP_Max	L2	210		4	40	707	3.9e-07	6e-05	3.44e-05	0.000163178	329.03	1.54	2.52	0.5	20.36	23.17	52.24	40.89	11.87	Very Stable
2015	WP_Max	Control	0	0	5	42	8282	0.000913519	0.140627	0.0807003	0.382302	334.27	2.17	3.53	1.01	14.33	15.39	71.36	66.98	2.24	Very Stable
2015	WP_Max	Control	0	0	5	42	8064	0.000889473	0.136926	0.0785761	0.372239	334.27	2.17	3.53	1.01	14.33	15.39	71.36	66.98	2.24	Very Stable
2015	WP_Max	Control	0	0	5	42	6	0	0	0	0	334.27	2.17	3.53	1.01	14.33	15.39	71.36	66.98	2.24	Very Stable
2015	WP_Max	Control	0	0	5	42	6	0	0	0	0	334.27	2.17	3.53	1.01	14.33	15.39	71.36	66.98	2.24	Very Stable
2015	WP_Max	Swath	0	0	5	42	228012	0.00188626	0.290371	0.166632	0.789388	334.27	2.17	3.53	1.01	14.33	15.39	71.36	66.98	2.24	Very Stable
2015	WP_Max	Swath	0	0	5	42	187691	0.0015527	0.239022	0.137165	0.649795	334.27	2.17	3.53	1.01	14.33	15.39	71.36	66.98	2.24	Very Stable
2015	WP_Max	Swath	0	0	5	42	208667	0.00172623	0.265735	0.152495	0.722415	334.27	2.17	3.53	1.01	14.33	15.39	71.36	66.98	2.24	Very Stable
2015	WP_Max	Swath	0	0	5	42	229403	0.00189777	0.292142	0.167649	0.794204	334.27	2.17	3.53	1.01	14.33	15.39	71.36	66.98	2.24	Very Stable
2015	WP_Max	Swath	0	0	5	42	262204	0.00216912	0.333914	0.19162	0.907762	334.27	2.17	3.53	1.01	14.33	15.39	71.36	66.98	2.24	Very Stable
2015	WP_Max	Swath	0	0	5	42	201239	0.00166478	0.256276	0.147066	0.696699	334.27	2.17	3.53	1.01	14.33	15.39	71.36	66.98	2.24	Very Stable
2015	WP_Max	Swath	0	0	5	42	233414	0.00193095	0.29725	0.17058	0.80809	334.27	2.17	3.53	1.01	14.33	15.39	71.36	66.98	2.24	Very Stable
2015	WP_Max	Swath	0	0	5	42	247229	0.00204523	0.314843	0.180676	0.855918	334.27	2.17	3.53	1.01	14.33	15.39	71.36	66.98	2.24	Very Stable
2015	WP_Max	L1	3	1	5	42	487942	0.000269104	0.0414259	0.0237727	0.112619	334.27	2.17	3.53	1.01	14.33	15.39	71.36	66.98	2.24	Very Stable
2015	WP_Max	L1	7	2	5	42	62157	3.43e-05	0.00527708	0.00302831	0.014346	334.27	2.17	3.53	1.01	14.33	15.39	71.36	66.98	2.24	Very Stable
2015	WP_Max	L1	13	4	5	42	19334	1.07e-05	0.00164144	0.000941958	0.00446235	334.27	2.17	3.53	1.01	14.33	15.39	71.36	66.98	2.24	Very Stable
2015	WP_Max	L1	26	8	5	42	6904	3.81e-06	0.000586144	0.000336365	0.00159347	334.27	2.17	3.53	1.01	14.33	15.39	71.36	66.98	2.24	Very Stable
2015	WP_Max	L1	52	16	5	42	649	3.58e-07	5.51e-05	3.16e-05	0.000149791	334.27	2.17	3.53	1.01	14.33	15.39	71.36	66.98	2.24	Very Stable
2015	WP_Max	L1	105	32	5	42	923	5.09e-07	7.84e-05	4.5e-05	0.000213031	334.27	2.17	3.53	1.01	14.33	15.39	71.36	66.98	2.24	Very Stable
2015	WP_Max	L1	157.5		5	42	344	1.9e-07	2.92e-05	1.68e-05	7.94e-05	334.27	2.17	3.53	1.01	14.33	15.39	71.36	66.98	2.24	Very Stable
2015	WP_Max	L1	210		5	42	596	3.29e-07	5.06e-05	2.9e-05	0.000137559	334.27	2.17	3.53	1.01	14.33	15.39	71.36	66.98	2.24	Very Stable
2015	WP_Max	L2	3	1	5	42	156885	8.65e-05	0.0133194	0.00764348	0.0362095	334.27	2.17	3.53	1.01	14.33	15.39	71.36	66.98	2.24	Very Stable
2015	WP_Max	L2	7	2	5	42	61130	3.37e-05	0.00518989	0.00297827	0.014109	334.27	2.17	3.53	1.01	14.33	15.39	71.36	66.98	2.24	Very Stable
2015	WP_Max	L2	13	4	5	42	40301	2.22e-05	0.00342152	0.00196348	0.00930159	334.27	2.17	3.53	1.01	14.33	15.39	71.36	66.98	2.24	Very Stable
2015	WP_Max	L2	26	8	5	42	9457	5.22e-06	0.000802892	0.000460748	0.00218271	334.27	2.17	3.53	1.01	14.33	15.39	71.36	66.98	2.24	Very Stable
2015	WP_Max	L2	52	16	5	42	1111	6.13e-07	9.43e-05	5.41e-05	0.000256422	334.27	2.17	3.53	1.01	14.33	15.39	71.36	66.98	2.24	Very Stable
2015	WP_Max	L2	105	32	5	42	368	2.03e-07	3.12e-05	1.79e-05	8.49e-05	334.27	2.17	3.53	1.01	14.33	15.39	71.36	66.98	2.24	Very Stable
2015	WP_Max	L2	157.5		5	42	821	4.53e-07	6.97e-05	4e-05	0.000189489	334.27	2.17	3.53	1.01	14.33	15.39	71.36	66.98	2.24	Very Stable
2015	WP_Max	L2	210		5	42	198	1.09e-07	1.68e-05	9.65e-06	4.57e-05	334.27	2.17	3.53	1.01	14.33	15.39	71.36	66.98	2.24	Very Stable
2015	WP_Max	Control	0	0	6	54	11754	0.00129649	0.199581	0.114532	0.542572	304.99	1.65	2.27	1.01	15.63	17.18	73.04	61.7	5.71	Very Stable
2015	WP_Max	Control	0	0	6	54	11764	0.00129759	0.199751	0.114629	0.543034	304.99	1.65	2.27	1.01	15.63	17.18	73.04	61.7	5.71	Very Stable
2015	WP_Max	Control	0	0	6	54	6	0	0	0	0	304.99	1.65	2.27	1.01	15.63	17.18	73.04	61.7	5.71	Very Stable
2015	WP_Max	Control	0	0	6	54	6	0	0	0	0	304.99	1.65	2.27	1.01	15.63	17.18	73.04	61.7	5.71	Very Stable
2015	WP_Max	Swath	0	0	6	54	179989	0.00148898	0.229214	0.131537	0.62313	304.99	1.65	2.27	1.01	15.63	17.18	73.04	61.7	5.71	Very Stable
2015	WP_Max	Swath	0	0	6	54	168179	0.00139128	0.214174	0.122906	0.582243	304.99	1.65	2.27	1.01	15.63	17.18	73.04	61.7	5.71	Very Stable
2015	WP_Max	Swath	0	0	6	54	198619	0.0016431	0.252939	0.145152	0.687628	304.99	1.65	2.27	1.01	15.63	17.18	73.04	61.7	5.71	Very Stable
2015	WP_Max	Swath	0	0	6	54	172660	0.00142835	0.219881	0.126181	0.597757	304.99	1.65	2.27	1.01	15.63	17.18	73.04	61.7	5.71	Very Stable
2015	WP_Max	Swath	0	0	6	54	249074	0.0020605	0.317193	0.182024	0.862306	304.99	1.65	2.27	1.01	15.63	17.18	73.04	61.7	5.71	Very Stable
2015	WP_Max	Swath	0	0	6	54	215742	0.00178475	0.274745	0.157665	0.746909	304.99	1.65	2.27	1.01	15.63	17.18	73.04	61.7	5.71	Very Stable
2015	WP_Max	Swath	0	0	6	54	230266	0.00190491	0.293241	0.168279	0.797192	304.99	1.65	2.27	1.01	15.63	17.18	73.04	61.7	5.71	Very Stable
2015	WP_Max	Swath	0	0	6	54	239182	0.00197866	0.304596	0.174795	0.828059	304.99	1.65	2.27	1.01	15.63	17.18	73.04	61.7	5.71	Very Stable
2015	WP_Max	L1	3	1	6	54	377145	0.000207999	0.0320193	0.0183746	0.0870462	304.99	1.65	2.27	1.01	15.63	17.18	73.04	61.7	5.71	Very Stable
2015	WP_Max	L1	7	2	6	54	89761	4.95e-05	0.00762064	0.00437318	0.0207171	304.99	1.65	2.27	1.01	15.63	17.18	73.04	61.7	5.71	Very Stable
2015	WP_Max	L1	13	4	6	54	23477	1.29e-05	0.00199318	0.00114381	0.00541856	304.99	1.65	2.27	1.01	15.63	17.18	73.04	61.7	5.71	Very Stable
2015	WP_Max	L1	26	8	6	54	5835	3.22e-06	0.000495387	0.000284283	0.00134674	304.99	1.65	2.27	1.01	15.63	17.18	73.04	61.7	5.71	Very Stable
2015	WP_Max	L1	52	16	6	54	1059	5.84e-07	8.99e-05	5.16e-05	0.00024442	304.99	1.65	2.27	1.01	15.63	17.18	73.04	61.7	5.71	Very Stable
2015	WP_Max	L1	105	32	6	54	155	8.55e-08	1.32e-05	7.55e-06	3.58e-05	304.99	1.65	2.27	1.01	15.63	17.18	73.04	61.7	5.71	Very Stable
2015	WP_Max	L1	157.5		6	54	21	1.16e-08	1.78e-06	1.02e-06	4.85e-06	304.99	1.65	2.27	1.01	15.63	17.18	73.04	61.7	5.71	Very Stable
2015	WP_Max	L1	210		6	54	6	3.31e-09	5.09e-07	2.92e-07	1.38e-06	304.99	1.65	2.27	1.01	15.63	17.18	73.04	61.7	5.71	Very Stable
2015	WP_Max	L2	3	1	6	54	178980	9.87e-05	0.0151953	0.00871996	0.0413091	304.99	1.65	2.27	1.01	15.63	17.18	73.04	61.7	5.71	Very Stable
2015	WP_Max	L2	7	2	6	54	81476	4.49e-05	0.00691725	0.00396953	0.0188049	304.99	1.65	2.27	1.01	15.63	17.18	73.04	61.7	5.71	Very Stable
2015	WP_Max	L2	13	4	6	54	31716	1.75e-05	0.00269266	0.00154521	0.00732015	304.99	1.65	2.27	1.01	15.63	17.18	73.04	61.7	5.71	Very Stable
2015	WP_Max	L2	26	8	6	54	12096	6.67e-06	0.00102694	0.000589321	0.00279179	304.99	1.65	2.27	1.01	15.63	17.18	73.04	61.7	5.71	Very Stable
2015	WP_Max	L2	52	16	6	54	2355	1.3e-06	0.000199938	0.000114736	0.000543541	304.99	1.65	2.27	1.01	15.63	17.18	73.04	61.7	5.71	Very Stable
2015	WP_Max	L2	105	32	6	54	6	3.31e-09	5.09e-07	2.92e-07	1.38e-06	304.99	1.65	2.27	1.01	15.63	17.18	73.04	61.7	5.71	Very Stable
2015	WP_Max	L2	157.5		6	54	6	3.31e-09	5.09e-07	2.92e-07	1.38e-06	304.99	1.65	2.27	1.01	15.63	17.18	73.04	61.7	5.71	Very Stable
2015	WP_Max	L2	210		6	54	6	3.31e-09	5.09e-07	2.92e-07	1.38e-06	304.99	1.65	2.27	1.01	15.63	17.18	73.04	61.7	5.71	Very Stable
2015	WP_PL	Control	0	0	4	51	8252	0.00091021	0.140118	0.080408	0.380917	294.17	1.73	3.02	0	23.13	25.79	47.16	36.81	8.92	Very Stable
2015	WP_PL	Control	0	0	4	51	8723	0.000962162	0.148115	0.0849974	0.402659	294.17	1.73	3.02	0	23.13	25.79	47.16	36.81	8.92	Very Stable
2015	WP_PL	Control	0	0	4	51	6	0	0	0	0	294.17	1.73	3.02	0	23.13	25.79	47.16	36.81	8.92	Very Stable
2015	WP_PL	Control	0	0	4	51	6	0	0	0	0	294.17	1.73	3.02	0	23.13	25.79	47.16	36.81	8.92	Very Stable
2015	WP_PL	Swath	0	0	4	51	202268	0.00167329	0.257586	0.147818	0.700261	294.17	1.73	3.02	0	23.13	25.79	47.16	36.81	8.92	Very Stable
2015	WP_PL	Swath	0	0	4	51	138206	0.00114333	0.176004	0.101002	0.478476	294.17	1.73	3.02	0	23.13	25.79	47.16	36.81	8.92	Very Stable
2015	WP_PL	Swath	0	0	4	51	107650	0.000890549	0.137091	0.0786711	0.372689	294.17	1.73	3.02	0	23.13	25.79	47.16	36.81	8.92	Very Stable
2015	WP_PL	Swath	0	0	4	51	142074	0.00117533	0.18093	0.103828	0.491867	294.17	1.73	3.02	0	23.13	25.79	47.16	36.81	8.92	Very Stable
2015	WP_PL	Swath	0	0	4	51	264743	0.00219012	0.337147	0.193475	0.916553	294.17	1.73	3.02	0	23.13	25.79	47.16	36.81	8.92	Very Stable
2015	WP_PL	Swath	0	0	4	51	221728	0.00183427	0.282368	0.16204	0.767633	294.17	1.73	3.02	0	23.13	25.79	47.16	36.81	8.92	Very Stable
2015	WP_PL	Swath	0	0	4	51	251951	0.0020843	0.320857	0.184127	0.872266	294.17	1.73	3.02	0	23.13	25.79	47.16	36.81	8.92	Very Stable
2015	WP_PL	Swath	0	0	4	51	200683	0.00166018	0.255568	0.14666	0.694774	294.17	1.73	3.02	0	23.13	25.79	47.16	36.81	8.92	Very Stable
2015	WP_PL	L1	3	1	4	51	100789	5.56e-05	0.00855691	0.00491047	0.0232624	294.17	1.73	3.02	0	23.13	25.79	47.16	36.81	8.92	Very Stable
2015	WP_PL	L1	7	2	4	51	56695	3.13e-05	0.00481336	0.0027622	0.0130854	294.17	1.73	3.02	0	23.13	25.79	47.16	36.81	8.92	Very Stable
2015	WP_PL	L1	13	4	4	51	9271	5.11e-06	0.000787101	0.000451686	0.00213978	294.17	1.73	3.02	0	23.13	25.79	47.16	36.81	8.92	Very Stable
2015	WP_PL	L1	26	8	4	51	6005	3.31e-06	0.00050982	0.000292565	0.00138597	294.17	1.73	3.02	0	23.13	25.79	47.16	36.81	8.92	Very Stable
2015	WP_PL	L1	52	16	4	51	1013	5.59e-07	8.6e-05	4.94e-05	0.000233804	294.17	1.73	3.02	0	23.13	25.79	47.16	36.81	8.92	Very Stable
2015	WP_PL	L1	105	32	4	51	6	6.62e-07	0.000101879	5.85e-05	0.000276964	294.17	1.73	3.02	0	23.13	25.79	47.16	36.81	8.92	Very Stable
2015	WP_PL	L1	157.5		4	51	6	6.62e-07	0.000101879	5.85e-05	0.000276964	294.17	1.73	3.02	0	23.13	25.79	47.16	36.81	8.92	Very Stable
2015	WP_PL	L1	210		4	51	6	6.62e-07	0.000101879	5.85e-05	0.000276964	294.17	1.73	3.02	0	23.13	25.79	47.16	36.81	8.92	Very Stable
2015	WP_PL	L2	3	1	4	51	237854	0.000131179	0.0201936	0.0115883	0.0548974	294.17	1.73	3.02	0	23.13	25.79	47.16	36.81	8.92	Very Stable
2015	WP_PL	L2	7	2	4	51	4830	2.66e-06	0.000410063	0.000235319	0.00111478	294.17	1.73	3.02	0	23.13	25.79	47.16	36.81	8.92	Very Stable
2015	WP_PL	L2	13	4	4	51	7071	3.9e-06	0.000600323	0.000344501	0.00163201	294.17	1.73	3.02	0	23.13	25.79	47.16	36.81	8.92	Very Stable
2015	WP_PL	L2	26	8	4	51	5148	2.84e-06	0.000437061	0.000250812	0.00118817	294.17	1.73	3.02	0	23.13	25.79	47.16	36.81	8.92	Very Stable
2015	WP_PL	L2	52	16	4	51	279	1.54e-07	2.37e-05	1.36e-05	6.44e-05	294.17	1.73	3.02	0	23.13	25.79	47.16	36.81	8.92	Very Stable
2015	WP_PL	L2	105	32	4	51	44	2.43e-08	3.74e-06	2.14e-06	1.02e-05	294.17	1.73	3.02	0	23.13	25.79	47.16	36.81	8.92	Very Stable
2015	WP_PL	L2	157.5		4	51	6	6.62e-07	0.000101879	5.85e-05	0.000276964	294.17	1.73	3.02	0	23.13	25.79	47.16	36.81	8.92	Very Stable
2015	WP_PL	L2	210		4	51	6	6.62e-07	0.000101879	5.85e-05	0.000276964	294.17	1.73	3.02	0	23.13	25.79	47.16	36.81	8.92	Very Stable
2015	WP_PL	Control	0	0	5	53	7350	0.000810718	0.124802	0.0716188	0.339281	286.37	1.82	3.27	0.25	27.57	29.42	31.89	24.47	5.56	Very Stable
2015	WP_PL	Control	0	0	5	53	7957	0.000877671	0.135109	0.0775335	0.3673	286.37	1.82	3.27	0.25	27.57	29.42	31.89	24.47	5.56	Very Stable
2015	WP_PL	Control	0	0	5	53	6	0	0	0	0	286.37	1.82	3.27	0.25	27.57	29.42	31.89	24.47	5.56	Very Stable
2015	WP_PL	Control	0	0	5	53	6	0	0	0	0	286.37	1.82	3.27	0.25	27.57	29.42	31.89	24.47	5.56	Very Stable
2015	WP_PL	Swath	0	0	5	53	223322	0.00184746	0.284398	0.163205	0.773151	286.37	1.82	3.27	0.25	27.57	29.42	31.89	24.47	5.56	Very Stable
2015	WP_PL	Swath	0	0	5	53	211523	0.00174985	0.269372	0.154582	0.732302	286.37	1.82	3.27	0.25	27.57	29.42	31.89	24.47	5.56	Very Stable
2015	WP_PL	Swath	0	0	5	53	173909	0.00143869	0.221471	0.127093	0.602081	286.37	1.82	3.27	0.25	27.57	29.42	31.89	24.47	5.56	Very Stable
2015	WP_PL	Swath	0	0	5	53	153226	0.00126758	0.195132	0.111978	0.530476	286.37	1.82	3.27	0.25	27.57	29.42	31.89	24.47	5.56	Very Stable
2015	WP_PL	Swath	0	0	5	53	222675	0.00184211	0.283574	0.162732	0.770911	286.37	1.82	3.27	0.25	27.57	29.42	31.89	24.47	5.56	Very Stable
2015	WP_PL	Swath	0	0	5	53	249282	0.00206222	0.317458	0.182176	0.863026	286.37	1.82	3.27	0.25	27.57	29.42	31.89	24.47	5.56	Very Stable
2015	WP_PL	Swath	0	0	5	53	220268	0.0018222	0.280509	0.160973	0.762578	286.37	1.82	3.27	0.25	27.57	29.42	31.89	24.47	5.56	Very Stable
2015	WP_PL	Swath	0	0	5	53	153918	0.00127331	0.196013	0.112484	0.532871	286.37	1.82	3.27	0.25	27.57	29.42	31.89	24.47	5.56	Very Stable
2015	WP_PL	L1	3	1	5	53	32128	1.77e-05	0.00272764	0.00156529	0.00741524	286.37	1.82	3.27	0.25	27.57	29.42	31.89	24.47	5.56	Very Stable
2015	WP_PL	L1	7	2	5	53	7937	4.38e-06	0.000673845	0.000386693	0.00183188	286.37	1.82	3.27	0.25	27.57	29.42	31.89	24.47	5.56	Very Stable
2015	WP_PL	L1	13	4	5	53	4483	2.47e-06	0.000380603	0.000218413	0.00103469	286.37	1.82	3.27	0.25	27.57	29.42	31.89	24.47	5.56	Very Stable
2015	WP_PL	L1	26	8	5	53	1664	9.18e-07	0.000141272	8.11e-05	0.000384056	286.37	1.82	3.27	0.25	27.57	29.42	31.89	24.47	5.56	Very Stable
2015	WP_PL	L1	52	16	5	53	1660	9.16e-07	0.000140933	8.09e-05	0.000383133	286.37	1.82	3.27	0.25	27.57	29.42	31.89	24.47	5.56	Very Stable
2015	WP_PL	L1	105	32	5	53	1097	6.05e-07	9.31e-05	5.34e-05	0.000253191	286.37	1.82	3.27	0.25	27.57	29.42	31.89	24.47	5.56	Very Stable
2015	WP_PL	L1	157.5		5	53	6	6.62e-07	0.000101879	5.85e-05	0.000276964	286.37	1.82	3.27	0.25	27.57	29.42	31.89	24.47	5.56	Very Stable
2015	WP_PL	L1	210		5	53	6	6.62e-07	0.000101879	5.85e-05	0.000276964	286.37	1.82	3.27	0.25	27.57	29.42	31.89	24.47	5.56	Very Stable
2015	WP_PL	L2	3	1	5	53	81834	4.51e-05	0.00694764	0.00398698	0.0188875	286.37	1.82	3.27	0.25	27.57	29.42	31.89	24.47	5.56	Very Stable
2015	WP_PL	L2	7	2	5	53	17257	9.52e-06	0.00146511	0.000840766	0.00398297	286.37	1.82	3.27	0.25	27.57	29.42	31.89	24.47	5.56	Very Stable
2015	WP_PL	L2	13	4	5	53	6863	3.79e-06	0.000582664	0.000334367	0.001584	286.37	1.82	3.27	0.25	27.57	29.42	31.89	24.47	5.56	Very Stable
2015	WP_PL	L2	26	8	5	53	2278	1.26e-06	0.0001934	0.000110985	0.000525769	286.37	1.82	3.27	0.25	27.57	29.42	31.89	24.47	5.56	Very Stable
2015	WP_PL	L2	52	16	5	53	1044	5.76e-07	8.86e-05	5.09e-05	0.000240958	286.37	1.82	3.27	0.25	27.57	29.42	31.89	24.47	5.56	Very Stable
2015	WP_PL	L2	105	32	5	53	160	8.82e-08	1.36e-05	7.8e-06	3.69e-05	286.37	1.82	3.27	0.25	27.57	29.42	31.89	24.47	5.56	Very Stable
2015	WP_PL	L2	157.5		5	53	108	5.96e-08	9.17e-06	5.26e-06	2.49e-05	286.37	1.82	3.27	0.25	27.57	29.42	31.89	24.47	5.56	Very Stable
2015	WP_PL	L2	210		5	53	6	6.62e-07	0.000101879	5.85e-05	0.000276964	286.37	1.82	3.27	0.25	27.57	29.42	31.89	24.47	5.56	Very Stable
2015	WP_PL	Control	0	0	6	56	7322	0.000807629	0.124326	0.071346	0.337988	317.34	1.97	2.77	1.26	18.89	21.48	64.09	49.24	6.67	Very Stable
2015	WP_PL	Control	0	0	6	56	8755	0.000965692	0.148659	0.0853092	0.404136	317.34	1.97	2.77	1.26	18.89	21.48	64.09	49.24	6.67	Very Stable
2015	WP_PL	Control	0	0	6	56	6	0	0	0	0	317.34	1.97	2.77	1.26	18.89	21.48	64.09	49.24	6.67	Very Stable
2015	WP_PL	Control	0	0	6	56	684	7.54e-05	0.0116142	0.00666493	0.0315739	317.34	1.97	2.77	1.26	18.89	21.48	64.09	49.24	6.67	Very Stable
2015	WP_PL	Swath	0	0	6	56	222454	0.00184028	0.283293	0.16257	0.770146	317.34	1.97	2.77	1.26	18.89	21.48	64.09	49.24	6.67	Very Stable
2015	WP_PL	Swath	0	0	6	56	174204	0.00144112	0.221847	0.127309	0.603102	317.34	1.97	2.77	1.26	18.89	21.48	64.09	49.24	6.67	Very Stable
2015	WP_PL	Swath	0	0	6	56	158532	0.00131148	0.201889	0.115856	0.548845	317.34	1.97	2.77	1.26	18.89	21.48	64.09	49.24	6.67	Very Stable
2015	WP_PL	Swath	0	0	6	56	134136	0.00110966	0.170821	0.0980272	0.464385	317.34	1.97	2.77	1.26	18.89	21.48	64.09	49.24	6.67	Very Stable
2015	WP_PL	Swath	0	0	6	56	285711	0.00236358	0.36385	0.208799	0.989145	317.34	1.97	2.77	1.26	18.89	21.48	64.09	49.24	6.67	Very Stable
2015	WP_PL	Swath	0	0	6	56	270920	0.00224122	0.345014	0.197989	0.937938	317.34	1.97	2.77	1.26	18.89	21.48	64.09	49.24	6.67	Very Stable
2015	WP_PL	Swath	0	0	6	56	223537	0.00184924	0.284672	0.163362	0.773895	317.34	1.97	2.77	1.26	18.89	21.48	64.09	49.24	6.67	Very Stable
2015	WP_PL	Swath	0	0	6	56	201093	0.00166357	0.25609	0.14696	0.696193	317.34	1.97	2.77	1.26	18.89	21.48	64.09	49.24	6.67	Very Stable
2015	WP_PL	L1	3	1	6	56	46107	2.54e-05	0.00391445	0.00224635	0.0106416	317.34	1.97	2.77	1.26	18.89	21.48	64.09	49.24	6.67	Very Stable
2015	WP_PL	L1	7	2	6	56	58427	3.22e-05	0.00496041	0.00284658	0.0134851	317.34	1.97	2.77	1.26	18.89	21.48	64.09	49.24	6.67	Very Stable
2015	WP_PL	L1	13	4	6	56	23326	1.29e-05	0.00198036	0.00113645	0.00538371	317.34	1.97	2.77	1.26	18.89	21.48	64.09	49.24	6.67	Very Stable
2015	WP_PL	L1	26	8	6	56	6549	3.61e-06	0.000556005	0.000319069	0.00151153	317.34	1.97	2.77	1.26	18.89	21.48	64.09	49.24	6.67	Very Stable
2015	WP_PL	L1	52	16	6	56	1933	1.07e-06	0.00016411	9.42e-05	0.000446142	317.34	1.97	2.77	1.26	18.89	21.48	64.09	49.24	6.67	Very Stable
2015	WP_PL	L1	105	32	6	56	1598	8.81e-07	0.000135669	7.79e-05	0.000368823	317.34	1.97	2.77	1.26	18.89	21.48	64.09	49.24	6.67	Very Stable
2015	WP_PL	L1	157.5		6	56	198	1.09e-07	1.68e-05	9.65e-06	4.57e-05	317.34	1.97	2.77	1.26	18.89	21.48	64.09	49.24	6.67	Very Stable
2015	WP_PL	L1	210		6	56	6	6.62e-07	0.000101879	5.85e-05	0.000276964	317.34	1.97	2.77	1.26	18.89	21.48	64.09	49.24	6.67	Very Stable
2015	WP_PL	L2	3	1	6	56	286110	0.000157792	0.0242905	0.0139394	0.0660351	317.34	1.97	2.77	1.26	18.89	21.48	64.09	49.24	6.67	Very Stable
2015	WP_PL	L2	7	2	6	56	60564	3.34e-05	0.00514184	0.0029507	0.0139784	317.34	1.97	2.77	1.26	18.89	21.48	64.09	49.24	6.67	Very Stable
2015	WP_PL	L2	13	4	6	56	15098	8.33e-06	0.00128181	0.000735579	0.00348467	317.34	1.97	2.77	1.26	18.89	21.48	64.09	49.24	6.67	Very Stable
2015	WP_PL	L2	26	8	6	56	6659	3.67e-06	0.000565344	0.000324428	0.00153692	317.34	1.97	2.77	1.26	18.89	21.48	64.09	49.24	6.67	Very Stable
2015	WP_PL	L2	52	16	6	56	2902	1.6e-06	0.000246378	0.000141386	0.000669791	317.34	1.97	2.77	1.26	18.89	21.48	64.09	49.24	6.67	Very Stable
2015	WP_PL	L2	105	32	6	56	541	2.98e-07	4.59e-05	2.64e-05	0.000124864	317.34	1.97	2.77	1.26	18.89	21.48	64.09	49.24	6.67	Very Stable
2015	WP_PL	L2	157.5		6	56	6	6.62e-07	0.000101879	5.85e-05	0.000276964	317.34	1.97	2.77	1.26	18.89	21.48	64.09	49.24	6.67	Very Stable
2015	WP_PL	L2	210		6	56	820	4.52e-07	6.96e-05	4e-05	0.000189259	317.34	1.97	2.77	1.26	18.89	21.48	64.09	49.24	6.67	Very Stable
2016	Entrust_WP	Control	0	0	7	60	8029	0.000885613	0.136331	0.078235	0.370624	280.57	2.08	3.53	0.5	28.35	28.93	42.67	41.13	1.34	Very Stable
2016	Entrust_WP	Control	0	0	7	60	7767	0.000856714	0.131882	0.0756821	0.35853	280.57	2.08	3.53	0.5	28.35	28.93	42.67	41.13	1.34	Very Stable
2016	Entrust_WP	Control	0	0	7	60	3445	0.00037999	0.0584956	0.0335683	0.159023	280.57	2.08	3.53	0.5	28.35	28.93	42.67	41.13	1.34	Very Stable
2016	Entrust_WP	Control	0	0	7	60	0	0	0	0	0	280.57	2.08	3.53	0.5	28.35	28.93	42.67	41.13	1.34	Very Stable
2016	Entrust_WP	Swath	0	0	7	60	130742	0.00108158	0.166498	0.0955468	0.452635	280.57	2.08	3.53	0.5	28.35	28.93	42.67	41.13	1.34	Very Stable
2016	Entrust_WP	Swath	0	0	7	60	119800	0.000991061	0.152564	0.0875503	0.414753	280.57	2.08	3.53	0.5	28.35	28.93	42.67	41.13	1.34	Very Stable
2016	Entrust_WP	Swath	0	0	7	60	102323	0.00084648	0.130307	0.0747781	0.354247	280.57	2.08	3.53	0.5	28.35	28.93	42.67	41.13	1.34	Very Stable
2016	Entrust_WP	Swath	0	0	7	60	149414	0.00123605	0.190277	0.109192	0.517278	280.57	2.08	3.53	0.5	28.35	28.93	42.67	41.13	1.34	Very Stable
2016	Entrust_WP	Swath	0	0	7	60	187114	0.00154792	0.238288	0.136744	0.647797	280.57	2.08	3.53	0.5	28.35	28.93	42.67	41.13	1.34	Very Stable
2016	Entrust_WP	Swath	0	0	7	60	121622	0.00100613	0.154884	0.0888819	0.421061	280.57	2.08	3.53	0.5	28.35	28.93	42.67	41.13	1.34	Very Stable
2016	Entrust_WP	Swath	0	0	7	60	213727	0.00176808	0.272179	0.156193	0.739933	280.57	2.08	3.53	0.5	28.35	28.93	42.67	41.13	1.34	Very Stable
2016	Entrust_WP	Swath	0	0	7	60	136538	0.00112953	0.17388	0.0997825	0.472701	280.57	2.08	3.53	0.5	28.35	28.93	42.67	41.13	1.34	Very Stable
2016	Entrust_WP	L1	3	1	7	60	256541	0.000141485	0.0217801	0.0124987	0.0592105	280.57	2.08	3.53	0.5	28.35	28.93	42.67	41.13	1.34	Very Stable
2016	Entrust_WP	L1	7	2	7	60	36413	2.01e-05	0.00309144	0.00177405	0.00840423	280.57	2.08	3.53	0.5	28.35	28.93	42.67	41.13	1.34	Very Stable
2016	Entrust_WP	L1	13	4	7	60	12624	6.96e-06	0.00107177	0.000615045	0.00291366	280.57	2.08	3.53	0.5	28.35	28.93	42.67	41.13	1.34	Very Stable
2016	Entrust_WP	L1	26	8	7	60	10294	5.68e-06	0.000873953	0.000501527	0.00237589	280.57	2.08	3.53	0.5	28.35	28.93	42.67	41.13	1.34	Very Stable
2016	Entrust_WP	L1	52	16	7	60	1720	9.49e-07	0.000146027	8.38e-05	0.000396981	280.57	2.08	3.53	0.5	28.35	28.93	42.67	41.13	1.34	Very Stable
2016	Entrust_WP	L1	105	32	7	60	384	2.12e-07	3.26e-05	1.87e-05	8.86e-05	280.57	2.08	3.53	0.5	28.35	28.93	42.67	41.13	1.34	Very Stable
2016	Entrust_WP	L1	157.5		7	60	6	4.83e-07	7.43e-05	5.85e-05	0.000202005	280.57	2.08	3.53	0.5	28.35	28.93	42.67	41.13	1.34	Very Stable
2016	Entrust_WP	L1	210		7	60	6	4.83e-07	7.43e-05	5.85e-05	0.000202005	280.57	2.08	3.53	0.5	28.35	28.93	42.67	41.13	1.34	Very Stable
2016	Entrust_WP	L2	3	1	7	60	256837	0.000141648	0.0218053	0.0125132	0.0592788	280.57	2.08	3.53	0.5	28.35	28.93	42.67	41.13	1.34	Very Stable
2016	Entrust_WP	L2	7	2	7	60	65357	3.6e-05	0.00554876	0.00318421	0.0150846	280.57	2.08	3.53	0.5	28.35	28.93	42.67	41.13	1.34	Very Stable
2016	Entrust_WP	L2	13	4	7	60	20670	1.14e-05	0.00175487	0.00100705	0.0047707	280.57	2.08	3.53	0.5	28.35	28.93	42.67	41.13	1.34	Very Stable
2016	Entrust_WP	L2	26	8	7	60	7997	4.41e-06	0.000678939	0.000389616	0.00184573	280.57	2.08	3.53	0.5	28.35	28.93	42.67	41.13	1.34	Very Stable
2016	Entrust_WP	L2	52	16	7	60	337	1.86e-07	2.86e-05	1.64e-05	7.78e-05	280.57	2.08	3.53	0.5	28.35	28.93	42.67	41.13	1.34	Very Stable
2016	Entrust_WP	L2	105	32	7	60	626	3.45e-07	5.31e-05	3.05e-05	0.000144483	280.57	2.08	3.53	0.5	28.35	28.93	42.67	41.13	1.34	Very Stable
2016	Entrust_WP	L2	157.5		7	60	6	4.83e-07	7.43e-05	5.85e-05	0.000202005	280.57	2.08	3.53	0.5	28.35	28.93	42.67	41.13	1.34	Very Stable
2016	Entrust_WP	L2	210		7	60	638	3.52e-07	5.42e-05	3.11e-05	0.000147252	280.57	2.08	3.53	0.5	28.35	28.93	42.67	41.13	1.34	Very Stable
2016	Entrust_WP	Control	0	0	8	73	2741	0.000302337	0.0465418	0.0267085	0.126526	312.72	1.54	3.78	0.5	13.78	13.41	54.67	54.85	-1.58	Unstable
2016	Entrust_WP	Control	0	0	8	73	2625	0.000289542	0.0445721	0.0255781	0.121172	312.72	1.54	3.78	0.5	13.78	13.41	54.67	54.85	-1.58	Unstable
2016	Entrust_WP	Control	0	0	8	73	0	0	0	0	0	312.72	1.54	3.78	0.5	13.78	13.41	54.67	54.85	-1.58	Unstable
2016	Entrust_WP	Control	0	0	8	73	0	0	0	0	0	312.72	1.54	3.78	0.5	13.78	13.41	54.67	54.85	-1.58	Unstable
2016	Entrust_WP	Swath	0	0	8	73	22737	0.000188095	0.0289553	0.0166163	0.0787165	312.72	1.54	3.78	0.5	13.78	13.41	54.67	54.85	-1.58	Unstable
2016	Entrust_WP	Swath	0	0	8	73	130610	0.00108049	0.16633	0.0954503	0.452178	312.72	1.54	3.78	0.5	13.78	13.41	54.67	54.85	-1.58	Unstable
2016	Entrust_WP	Swath	0	0	8	73	95625	0.00079107	0.121777	0.0698832	0.331058	312.72	1.54	3.78	0.5	13.78	13.41	54.67	54.85	-1.58	Unstable
2016	Entrust_WP	Swath	0	0	8	73	142212	0.00117647	0.181105	0.103929	0.492345	312.72	1.54	3.78	0.5	13.78	13.41	54.67	54.85	-1.58	Unstable
2016	Entrust_WP	Swath	0	0	8	73	290795	0.00240564	0.370324	0.212514	1.00675	312.72	1.54	3.78	0.5	13.78	13.41	54.67	54.85	-1.58	Unstable
2016	Entrust_WP	Swath	0	0	8	73	198377	0.0016411	0.252631	0.144975	0.68679	312.72	1.54	3.78	0.5	13.78	13.41	54.67	54.85	-1.58	Unstable
2016	Entrust_WP	Swath	0	0	8	73	149022	0.0012328	0.189778	0.108906	0.515921	312.72	1.54	3.78	0.5	13.78	13.41	54.67	54.85	-1.58	Unstable
2016	Entrust_WP	Swath	0	0	8	73	100056	0.000827726	0.12742	0.0731213	0.346399	312.72	1.54	3.78	0.5	13.78	13.41	54.67	54.85	-1.58	Unstable
2016	Entrust_WP	L1	3	1	8	73	145355	8.02e-05	0.0123405	0.00708174	0.0335484	312.72	1.54	3.78	0.5	13.78	13.41	54.67	54.85	-1.58	Unstable
2016	Entrust_WP	L1	7	2	8	73	99239	5.47e-05	0.00842532	0.00483495	0.0229047	312.72	1.54	3.78	0.5	13.78	13.41	54.67	54.85	-1.58	Unstable
2016	Entrust_WP	L1	13	4	8	73	26519	1.46e-05	0.00225144	0.00129201	0.00612067	312.72	1.54	3.78	0.5	13.78	13.41	54.67	54.85	-1.58	Unstable
2016	Entrust_WP	L1	26	8	8	73	8669	4.78e-06	0.000735992	0.000422356	0.00200083	312.72	1.54	3.78	0.5	13.78	13.41	54.67	54.85	-1.58	Unstable
2016	Entrust_WP	L1	52	16	8	73	1898	1.05e-06	0.000161139	9.25e-05	0.000438064	312.72	1.54	3.78	0.5	13.78	13.41	54.67	54.85	-1.58	Unstable
2016	Entrust_WP	L1	105	32	8	73	1010	5.57e-07	8.57e-05	4.92e-05	0.000233111	312.72	1.54	3.78	0.5	13.78	13.41	54.67	54.85	-1.58	Unstable
2016	Entrust_WP	L1	157.5		8	73	459	2.53e-07	3.9e-05	2.24e-05	0.000105939	312.72	1.54	3.78	0.5	13.78	13.41	54.67	54.85	-1.58	Unstable
2016	Entrust_WP	L1	210		8	73	618	3.41e-07	5.25e-05	3.01e-05	0.000142636	312.72	1.54	3.78	0.5	13.78	13.41	54.67	54.85	-1.58	Unstable
2016	Entrust_WP	L2	3	1	8	73	231566	0.000127711	0.0196598	0.011282	0.0534461	312.72	1.54	3.78	0.5	13.78	13.41	54.67	54.85	-1.58	Unstable
2016	Entrust_WP	L2	7	2	8	73	59033	3.26e-05	0.00501186	0.0028761	0.013625	312.72	1.54	3.78	0.5	13.78	13.41	54.67	54.85	-1.58	Unstable
2016	Entrust_WP	L2	13	4	8	73	14188	7.82e-06	0.00120455	0.000691243	0.00327463	312.72	1.54	3.78	0.5	13.78	13.41	54.67	54.85	-1.58	Unstable
2016	Entrust_WP	L2	26	8	8	73	7599	4.19e-06	0.000645149	0.000370225	0.00175387	312.72	1.54	3.78	0.5	13.78	13.41	54.67	54.85	-1.58	Unstable
2016	Entrust_WP	L2	52	16	8	73	1561	8.61e-07	0.000132528	7.61e-05	0.000360284	312.72	1.54	3.78	0.5	13.78	13.41	54.67	54.85	-1.58	Unstable
2016	Entrust_WP	L2	105	32	8	73	733	4.04e-07	6.22e-05	3.57e-05	0.000169179	312.72	1.54	3.78	0.5	13.78	13.41	54.67	54.85	-1.58	Unstable
2016	Entrust_WP	L2	157.5		8	73	32	1.76e-08	2.72e-06	1.56e-06	7.39e-06	312.72	1.54	3.78	0.5	13.78	13.41	54.67	54.85	-1.58	Unstable
2016	Entrust_WP	L2	210		8	73	6	4.83e-07	7.43e-05	5.85e-05	0.000202005	312.72	1.54	3.78	0.5	13.78	13.41	54.67	54.85	-1.58	Unstable
2016	Entrust_WP	Control	0	0	9	77	5141	0.000567061	0.0872934	0.0500942	0.237312	273.46	2.08	3.78	0.76	18.28	18.29	39.93	39.15	0.03	Neutral
2016	Entrust_WP	Control	0	0	9	77	5139	0.000566841	0.0872595	0.0500747	0.237219	273.46	2.08	3.78	0.76	18.28	18.29	39.93	39.15	0.03	Neutral
2016	Entrust_WP	Control	0	0	9	77	182	2.01e-05	0.00309033	0.00177342	0.00840123	273.46	2.08	3.78	0.76	18.28	18.29	39.93	39.15	0.03	Neutral
2016	Entrust_WP	Control	0	0	9	77	559	6.17e-05	0.00949174	0.00544693	0.0258038	273.46	2.08	3.78	0.76	18.28	18.29	39.93	39.15	0.03	Neutral
2016	Entrust_WP	Swath	0	0	9	77	118761	0.000982466	0.151241	0.086791	0.411156	273.46	2.08	3.78	0.76	18.28	18.29	39.93	39.15	0.03	Neutral
2016	Entrust_WP	Swath	0	0	9	77	79424	0.000657045	0.101146	0.0580434	0.27497	273.46	2.08	3.78	0.76	18.28	18.29	39.93	39.15	0.03	Neutral
2016	Entrust_WP	Swath	0	0	9	77	112228	0.000928421	0.142921	0.0820167	0.388539	273.46	2.08	3.78	0.76	18.28	18.29	39.93	39.15	0.03	Neutral
2016	Entrust_WP	Swath	0	0	9	77	144133	0.00119236	0.183552	0.105333	0.498995	273.46	2.08	3.78	0.76	18.28	18.29	39.93	39.15	0.03	Neutral
2016	Entrust_WP	Swath	0	0	9	77	178305	0.00147505	0.227069	0.130306	0.6173	273.46	2.08	3.78	0.76	18.28	18.29	39.93	39.15	0.03	Neutral
2016	Entrust_WP	Swath	0	0	9	77	183001	0.0015139	0.23305	0.133738	0.633558	273.46	2.08	3.78	0.76	18.28	18.29	39.93	39.15	0.03	Neutral
2016	Entrust_WP	Swath	0	0	9	77	228410	0.00188955	0.290878	0.166923	0.790766	273.46	2.08	3.78	0.76	18.28	18.29	39.93	39.15	0.03	Neutral
2016	Entrust_WP	Swath	0	0	9	77	148598	0.0012293	0.189238	0.108596	0.514453	273.46	2.08	3.78	0.76	18.28	18.29	39.93	39.15	0.03	Neutral
2016	Entrust_WP	L1	3	1	9	77	385324	0.00021251	0.0327137	0.0187731	0.088934	273.46	2.08	3.78	0.76	18.28	18.29	39.93	39.15	0.03	Neutral
2016	Entrust_WP	L1	7	2	9	77	179479	9.9e-05	0.0152376	0.00874427	0.0414243	273.46	2.08	3.78	0.76	18.28	18.29	39.93	39.15	0.03	Neutral
2016	Entrust_WP	L1	13	4	9	77	50069	2.76e-05	0.00425082	0.00243938	0.0115561	273.46	2.08	3.78	0.76	18.28	18.29	39.93	39.15	0.03	Neutral
2016	Entrust_WP	L1	26	8	9	77	22880	1.26e-05	0.0019425	0.00111472	0.00528077	273.46	2.08	3.78	0.76	18.28	18.29	39.93	39.15	0.03	Neutral
2016	Entrust_WP	L1	52	16	9	77	2052	1.13e-06	0.000174213	0.0001	0.000473608	273.46	2.08	3.78	0.76	18.28	18.29	39.93	39.15	0.03	Neutral
2016	Entrust_WP	L1	105	32	9	77	544	3e-07	4.62e-05	2.65e-05	0.000125557	273.46	2.08	3.78	0.76	18.28	18.29	39.93	39.15	0.03	Neutral
2016	Entrust_WP	L1	157.5		9	77	619	3.41e-07	5.26e-05	3.02e-05	0.000142867	273.46	2.08	3.78	0.76	18.28	18.29	39.93	39.15	0.03	Neutral
2016	Entrust_WP	L1	210		9	77	6	4.83e-07	7.43e-05	5.85e-05	0.000202005	273.46	2.08	3.78	0.76	18.28	18.29	39.93	39.15	0.03	Neutral
2016	Entrust_WP	L2	3	1	9	77	302818	0.000167007	0.025709	0.0147534	0.0698913	273.46	2.08	3.78	0.76	18.28	18.29	39.93	39.15	0.03	Neutral
2016	Entrust_WP	L2	7	2	9	77	140231	7.73e-05	0.0119055	0.00683209	0.0323657	273.46	2.08	3.78	0.76	18.28	18.29	39.93	39.15	0.03	Neutral
2016	Entrust_WP	L2	13	4	9	77	76322	4.21e-05	0.00647968	0.00371843	0.0176154	273.46	2.08	3.78	0.76	18.28	18.29	39.93	39.15	0.03	Neutral
2016	Entrust_WP	L2	26	8	9	77	28198	1.56e-05	0.00239399	0.00137381	0.00650819	273.46	2.08	3.78	0.76	18.28	18.29	39.93	39.15	0.03	Neutral
2016	Entrust_WP	L2	52	16	9	77	2639	1.46e-06	0.000224049	0.000128573	0.000609089	273.46	2.08	3.78	0.76	18.28	18.29	39.93	39.15	0.03	Neutral
2016	Entrust_WP	L2	105	32	9	77	19	1.05e-08	1.61e-06	9.26e-07	4.39e-06	273.46	2.08	3.78	0.76	18.28	18.29	39.93	39.15	0.03	Neutral
2016	Entrust_WP	L2	157.5		9	77	358	1.97e-07	3.04e-05	1.74e-05	8.26e-05	273.46	2.08	3.78	0.76	18.28	18.29	39.93	39.15	0.03	Neutral
2016	Entrust_WP	L2	210		9	77	6	4.83e-07	7.43e-05	5.85e-05	0.000202005	273.46	2.08	3.78	0.76	18.28	18.29	39.93	39.15	0.03	Neutral
2016	WP_Max	Control	0	0	7	59	8589	0.000947382	0.14584	0.0836917	0.396474	282.35	1.24	2.52	0	23.47	23.76	53.18	52.33	1.86	Very Stable
2016	WP_Max	Control	0	0	7	59	8409	0.000927527	0.142784	0.0819378	0.388165	282.35	1.24	2.52	0	23.47	23.76	53.18	52.33	1.86	Very Stable
2016	WP_Max	Control	0	0	7	59	0	0	0	0	0	282.35	1.24	2.52	0	23.47	23.76	53.18	52.33	1.86	Very Stable
2016	WP_Max	Control	0	0	7	59	0	0	0	0	0	282.35	1.24	2.52	0	23.47	23.76	53.18	52.33	1.86	Very Stable
2016	WP_Max	Swath	0	0	7	59	113936	0.00094255	0.145096	0.0832649	0.394452	282.35	1.24	2.52	0	23.47	23.76	53.18	52.33	1.86	Very Stable
2016	WP_Max	Swath	0	0	7	59	110506	0.000914175	0.140728	0.0807583	0.382577	282.35	1.24	2.52	0	23.47	23.76	53.18	52.33	1.86	Very Stable
2016	WP_Max	Swath	0	0	7	59	132430	0.00109555	0.168648	0.0967804	0.458479	282.35	1.24	2.52	0	23.47	23.76	53.18	52.33	1.86	Very Stable
2016	WP_Max	Swath	0	0	7	59	170218	0.00140815	0.216771	0.124396	0.589303	282.35	1.24	2.52	0	23.47	23.76	53.18	52.33	1.86	Very Stable
2016	WP_Max	Swath	0	0	7	59	117774	0.000974301	0.149984	0.0860697	0.407739	282.35	1.24	2.52	0	23.47	23.76	53.18	52.33	1.86	Very Stable
2016	WP_Max	Swath	0	0	7	59	125809	0.00104077	0.160216	0.0919417	0.435557	282.35	1.24	2.52	0	23.47	23.76	53.18	52.33	1.86	Very Stable
2016	WP_Max	Swath	0	0	7	59	145984	0.00120767	0.185909	0.106686	0.505403	282.35	1.24	2.52	0	23.47	23.76	53.18	52.33	1.86	Very Stable
2016	WP_Max	Swath	0	0	7	59	157712	0.00130469	0.200844	0.115257	0.546006	282.35	1.24	2.52	0	23.47	23.76	53.18	52.33	1.86	Very Stable
2016	WP_Max	L1	3	1	7	59	59044	3.26e-05	0.00501279	0.00287664	0.0136275	282.35	1.24	2.52	0	23.47	23.76	53.18	52.33	1.86	Very Stable
2016	WP_Max	L1	7	2	7	59	34887	1.92e-05	0.00296188	0.0016997	0.00805203	282.35	1.24	2.52	0	23.47	23.76	53.18	52.33	1.86	Very Stable
2016	WP_Max	L1	13	4	7	59	16531	9.12e-06	0.00140347	0.000805395	0.00381541	282.35	1.24	2.52	0	23.47	23.76	53.18	52.33	1.86	Very Stable
2016	WP_Max	L1	26	8	7	59	6005	3.31e-06	0.00050982	0.000292565	0.00138597	282.35	1.24	2.52	0	23.47	23.76	53.18	52.33	1.86	Very Stable
2016	WP_Max	L1	52	16	7	59	447	2.47e-07	3.79e-05	2.18e-05	0.000103169	282.35	1.24	2.52	0	23.47	23.76	53.18	52.33	1.86	Very Stable
2016	WP_Max	L1	105	32	7	59	6	4.38e-07	6.75e-05	5.85e-05	0.000183506	282.35	1.24	2.52	0	23.47	23.76	53.18	52.33	1.86	Very Stable
2016	WP_Max	L1	157.5		7	59	6	4.38e-07	6.75e-05	5.85e-05	0.000183506	282.35	1.24	2.52	0	23.47	23.76	53.18	52.33	1.86	Very Stable
2016	WP_Max	L1	210		7	59	6	4.38e-07	6.75e-05	5.85e-05	0.000183506	282.35	1.24	2.52	0	23.47	23.76	53.18	52.33	1.86	Very Stable
2016	WP_Max	L2	3	1	7	59	97643	5.39e-05	0.00828982	0.00475719	0.0225363	282.35	1.24	2.52	0	23.47	23.76	53.18	52.33	1.86	Very Stable
2016	WP_Max	L2	7	2	7	59	11631	6.41e-06	0.000987463	0.000566666	0.00268447	282.35	1.24	2.52	0	23.47	23.76	53.18	52.33	1.86	Very Stable
2016	WP_Max	L2	13	4	7	59	6947	3.83e-06	0.000589795	0.00033846	0.00160339	282.35	1.24	2.52	0	23.47	23.76	53.18	52.33	1.86	Very Stable
2016	WP_Max	L2	26	8	7	59	664	3.66e-07	5.64e-05	3.24e-05	0.000153253	282.35	1.24	2.52	0	23.47	23.76	53.18	52.33	1.86	Very Stable
2016	WP_Max	L2	52	16	7	59	6	4.38e-07	6.75e-05	5.85e-05	0.000183506	282.35	1.24	2.52	0	23.47	23.76	53.18	52.33	1.86	Very Stable
2016	WP_Max	L2	105	32	7	59	6	4.38e-07	6.75e-05	5.85e-05	0.000183506	282.35	1.24	2.52	0	23.47	23.76	53.18	52.33	1.86	Very Stable
2016	WP_Max	L2	157.5		7	59	6	4.38e-07	6.75e-05	5.85e-05	0.000183506	282.35	1.24	2.52	0	23.47	23.76	53.18	52.33	1.86	Very Stable
2016	WP_Max	L2	210		7	59	6	4.38e-07	6.75e-05	5.85e-05	0.000183506	282.35	1.24	2.52	0	23.47	23.76	53.18	52.33	1.86	Very Stable
2016	WP_Max	Control	0	0	8	62	1045	0.000115265	0.0177439	0.0101825	0.0482378	300.7	3.17	4.03	2.27	16.33	16.14	67.73	71.2	-0.19	Unstable
2016	WP_Max	Control	0	0	8	62	1351	0.000149018	0.0229398	0.0131642	0.062363	300.7	3.17	4.03	2.27	16.33	16.14	67.73	71.2	-0.19	Unstable
2016	WP_Max	Control	0	0	8	62	731	8.06e-05	0.0124123	0.0071229	0.0337434	300.7	3.17	4.03	2.27	16.33	16.14	67.73	71.2	-0.19	Unstable
2016	WP_Max	Control	0	0	8	62	366	4.04e-05	0.00621462	0.00356632	0.0168948	300.7	3.17	4.03	2.27	16.33	16.14	67.73	71.2	-0.19	Unstable
2016	WP_Max	Swath	0	0	8	62	240193	0.00198703	0.305883	0.175534	0.831559	300.7	3.17	4.03	2.27	16.33	16.14	67.73	71.2	-0.19	Unstable
2016	WP_Max	Swath	0	0	8	62	262253	0.00216952	0.333976	0.191656	0.907932	300.7	3.17	4.03	2.27	16.33	16.14	67.73	71.2	-0.19	Unstable
2016	WP_Max	Swath	0	0	8	62	167149	0.00138276	0.212862	0.122153	0.578678	300.7	3.17	4.03	2.27	16.33	16.14	67.73	71.2	-0.19	Unstable
2016	WP_Max	Swath	0	0	8	62	128932	0.00106661	0.164193	0.094224	0.446369	300.7	3.17	4.03	2.27	16.33	16.14	67.73	71.2	-0.19	Unstable
2016	WP_Max	Swath	0	0	8	62	196188	0.00162299	0.249843	0.143375	0.679212	300.7	3.17	4.03	2.27	16.33	16.14	67.73	71.2	-0.19	Unstable
2016	WP_Max	Swath	0	0	8	62	160786	0.00133012	0.204759	0.117503	0.556649	300.7	3.17	4.03	2.27	16.33	16.14	67.73	71.2	-0.19	Unstable
2016	WP_Max	Swath	0	0	8	62	191188	0.00158163	0.243476	0.139721	0.661902	300.7	3.17	4.03	2.27	16.33	16.14	67.73	71.2	-0.19	Unstable
2016	WP_Max	Swath	0	0	8	62	142943	0.00118252	0.182036	0.104463	0.494875	300.7	3.17	4.03	2.27	16.33	16.14	67.73	71.2	-0.19	Unstable
2016	WP_Max	L1	3	1	8	62	311536	0.000171815	0.0264492	0.0151781	0.0719035	300.7	3.17	4.03	2.27	16.33	16.14	67.73	71.2	-0.19	Unstable
2016	WP_Max	L1	7	2	8	62	75771	4.18e-05	0.0064329	0.00369158	0.0174882	300.7	3.17	4.03	2.27	16.33	16.14	67.73	71.2	-0.19	Unstable
2016	WP_Max	L1	13	4	8	62	32320	1.78e-05	0.00274394	0.00157464	0.00745956	300.7	3.17	4.03	2.27	16.33	16.14	67.73	71.2	-0.19	Unstable
2016	WP_Max	L1	26	8	8	62	27886	1.54e-05	0.0023675	0.00135861	0.00643617	300.7	3.17	4.03	2.27	16.33	16.14	67.73	71.2	-0.19	Unstable
2016	WP_Max	L1	52	16	8	62	2665	1.47e-06	0.000226257	0.00012984	0.00061509	300.7	3.17	4.03	2.27	16.33	16.14	67.73	71.2	-0.19	Unstable
2016	WP_Max	L1	105	32	8	62	513	2.83e-07	4.36e-05	2.5e-05	0.000118402	300.7	3.17	4.03	2.27	16.33	16.14	67.73	71.2	-0.19	Unstable
2016	WP_Max	L1	157.5		8	62	269	1.48e-07	2.28e-05	1.31e-05	6.21e-05	300.7	3.17	4.03	2.27	16.33	16.14	67.73	71.2	-0.19	Unstable
2016	WP_Max	L1	210		8	62	79	4.36e-08	6.71e-06	3.85e-06	1.82e-05	300.7	3.17	4.03	2.27	16.33	16.14	67.73	71.2	-0.19	Unstable
2016	WP_Max	L2	3	1	8	62	285511	0.000157462	0.0242397	0.0139102	0.0658968	300.7	3.17	4.03	2.27	16.33	16.14	67.73	71.2	-0.19	Unstable
2016	WP_Max	L2	7	2	8	62	94534	5.21e-05	0.00802587	0.00460572	0.0218187	300.7	3.17	4.03	2.27	16.33	16.14	67.73	71.2	-0.19	Unstable
2016	WP_Max	L2	13	4	8	62	46821	2.58e-05	0.00397507	0.00228113	0.0108064	300.7	3.17	4.03	2.27	16.33	16.14	67.73	71.2	-0.19	Unstable
2016	WP_Max	L2	26	8	8	62	15281	8.43e-06	0.00129735	0.000744495	0.0035269	300.7	3.17	4.03	2.27	16.33	16.14	67.73	71.2	-0.19	Unstable
2016	WP_Max	L2	52	16	8	62	3409	1.88e-06	0.000289422	0.000166087	0.000786808	300.7	3.17	4.03	2.27	16.33	16.14	67.73	71.2	-0.19	Unstable
2016	WP_Max	L2	105	32	8	62	871	4.8e-07	7.39e-05	4.24e-05	0.000201029	300.7	3.17	4.03	2.27	16.33	16.14	67.73	71.2	-0.19	Unstable
2016	WP_Max	L2	157.5		8	62	6	4.38e-07	6.75e-05	5.85e-05	0.000183506	300.7	3.17	4.03	2.27	16.33	16.14	67.73	71.2	-0.19	Unstable
2016	WP_Max	L2	210		8	62	281	1.55e-07	2.39e-05	1.37e-05	6.49e-05	300.7	3.17	4.03	2.27	16.33	16.14	67.73	71.2	-0.19	Unstable
2016	WP_Max	Control	0	0	9	81	392	4.32e-05	0.0066561	0.00381967	0.018095	293.29	2.03	3.27	0.25	17.76	17.57	55.31	55.32	-0.45	Unstable
2016	WP_Max	Control	0	0	9	81	370	4.08e-05	0.00628254	0.0036053	0.0170794	293.29	2.03	3.27	0.25	17.76	17.57	55.31	55.32	-0.45	Unstable
2016	WP_Max	Control	0	0	9	81	0	0	0	0	0	293.29	2.03	3.27	0.25	17.76	17.57	55.31	55.32	-0.45	Unstable
2016	WP_Max	Control	0	0	9	81	0	0	0	0	0	293.29	2.03	3.27	0.25	17.76	17.57	55.31	55.32	-0.45	Unstable
2016	WP_Max	Swath	0	0	9	81	227112	0.00187881	0.289225	0.165974	0.786272	293.29	2.03	3.27	0.25	17.76	17.57	55.31	55.32	-0.45	Unstable
2016	WP_Max	Swath	0	0	9	81	135827	0.00112365	0.172974	0.0992629	0.470239	293.29	2.03	3.27	0.25	17.76	17.57	55.31	55.32	-0.45	Unstable
2016	WP_Max	Swath	0	0	9	81	81229	0.000671978	0.103444	0.0593625	0.281219	293.29	2.03	3.27	0.25	17.76	17.57	55.31	55.32	-0.45	Unstable
2016	WP_Max	Swath	0	0	9	81	55771	0.000461373	0.0710237	0.0407577	0.193082	293.29	2.03	3.27	0.25	17.76	17.57	55.31	55.32	-0.45	Unstable
2016	WP_Max	Swath	0	0	9	81	275113	0.00227591	0.350353	0.201054	0.952454	293.29	2.03	3.27	0.25	17.76	17.57	55.31	55.32	-0.45	Unstable
2016	WP_Max	Swath	0	0	9	81	215504	0.00178279	0.274442	0.157491	0.746085	293.29	2.03	3.27	0.25	17.76	17.57	55.31	55.32	-0.45	Unstable
2016	WP_Max	Swath	0	0	9	81	154796	0.00128057	0.197131	0.113126	0.535911	293.29	2.03	3.27	0.25	17.76	17.57	55.31	55.32	-0.45	Unstable
2016	WP_Max	Swath	0	0	9	81	68628	0.000567734	0.087397	0.0501536	0.237593	293.29	2.03	3.27	0.25	17.76	17.57	55.31	55.32	-0.45	Unstable
2016	WP_Max	L1	3	1	9	81	82093	4.53e-05	0.00696963	0.00399959	0.0189473	293.29	2.03	3.27	0.25	17.76	17.57	55.31	55.32	-0.45	Unstable
2016	WP_Max	L1	7	2	9	81	45757	2.52e-05	0.00388473	0.00222929	0.0105609	293.29	2.03	3.27	0.25	17.76	17.57	55.31	55.32	-0.45	Unstable
2016	WP_Max	L1	13	4	9	81	21943	1.21e-05	0.00186294	0.00106907	0.00506451	293.29	2.03	3.27	0.25	17.76	17.57	55.31	55.32	-0.45	Unstable
2016	WP_Max	L1	26	8	9	81	12526	6.91e-06	0.00106345	0.00061027	0.00289104	293.29	2.03	3.27	0.25	17.76	17.57	55.31	55.32	-0.45	Unstable
2016	WP_Max	L1	52	16	9	81	1472	8.12e-07	0.000124972	7.17e-05	0.000339742	293.29	2.03	3.27	0.25	17.76	17.57	55.31	55.32	-0.45	Unstable
2016	WP_Max	L1	105	32	9	81	193	1.06e-07	1.64e-05	9.4e-06	4.45e-05	293.29	2.03	3.27	0.25	17.76	17.57	55.31	55.32	-0.45	Unstable
2016	WP_Max	L1	157.5		9	81	6	4.38e-07	6.75e-05	5.85e-05	0.000183506	293.29	2.03	3.27	0.25	17.76	17.57	55.31	55.32	-0.45	Unstable
2016	WP_Max	L1	210		9	81	6	4.38e-07	6.75e-05	5.85e-05	0.000183506	293.29	2.03	3.27	0.25	17.76	17.57	55.31	55.32	-0.45	Unstable
2016	WP_Max	L2	3	1	9	81	206111	0.000113672	0.0174987	0.0100418	0.0475711	293.29	2.03	3.27	0.25	17.76	17.57	55.31	55.32	-0.45	Unstable
2016	WP_Max	L2	7	2	9	81	88536	4.88e-05	0.00751664	0.0043135	0.0204344	293.29	2.03	3.27	0.25	17.76	17.57	55.31	55.32	-0.45	Unstable
2016	WP_Max	L2	13	4	9	81	48901	2.7e-05	0.00415166	0.00238247	0.0112865	293.29	2.03	3.27	0.25	17.76	17.57	55.31	55.32	-0.45	Unstable
2016	WP_Max	L2	26	8	9	81	8668	4.78e-06	0.000735907	0.000422307	0.0020006	293.29	2.03	3.27	0.25	17.76	17.57	55.31	55.32	-0.45	Unstable
2016	WP_Max	L2	52	16	9	81	2574	1.42e-06	0.000218531	0.000125406	0.000594087	293.29	2.03	3.27	0.25	17.76	17.57	55.31	55.32	-0.45	Unstable
2016	WP_Max	L2	105	32	9	81	732	4.04e-07	6.21e-05	3.57e-05	0.000168948	293.29	2.03	3.27	0.25	17.76	17.57	55.31	55.32	-0.45	Unstable
2016	WP_Max	L2	157.5		9	81	1352	7.46e-07	0.000114784	6.59e-05	0.000312046	293.29	2.03	3.27	0.25	17.76	17.57	55.31	55.32	-0.45	Unstable
2016	WP_Max	L2	210		9	81	1660	9.16e-07	0.000140933	8.09e-05	0.000383133	293.29	2.03	3.27	0.25	17.76	17.57	55.31	55.32	-0.45	Unstable
2016	WP_PL	Control	0	0	7	67	3576	0.000394439	0.0607199	0.0348447	0.16507	306.05	2.05	3.27	0.76	30.14	30.43	39.58	36.85	0.68	Stable
2016	WP_PL	Control	0	0	7	67	3552	0.000391792	0.0603124	0.0346109	0.163963	306.05	2.05	3.27	0.76	30.14	30.43	39.58	36.85	0.68	Stable
2016	WP_PL	Control	0	0	7	67	147	1.62e-05	0.00249604	0.00143238	0.00678561	306.05	2.05	3.27	0.76	30.14	30.43	39.58	36.85	0.68	Stable
2016	WP_PL	Control	0	0	7	67	0	0	0	0	0	306.05	2.05	3.27	0.76	30.14	30.43	39.58	36.85	0.68	Stable
2016	WP_PL	Swath	0	0	7	67	124197	0.00102744	0.158163	0.0907637	0.429976	306.05	2.05	3.27	0.76	30.14	30.43	39.58	36.85	0.68	Stable
2016	WP_PL	Swath	0	0	7	67	108550	0.000897994	0.138237	0.0793288	0.375805	306.05	2.05	3.27	0.76	30.14	30.43	39.58	36.85	0.68	Stable
2016	WP_PL	Swath	0	0	7	67	91437	0.000756425	0.116444	0.0668225	0.316559	306.05	2.05	3.27	0.76	30.14	30.43	39.58	36.85	0.68	Stable
2016	WP_PL	Swath	0	0	7	67	99182	0.000820496	0.126307	0.0724826	0.343373	306.05	2.05	3.27	0.76	30.14	30.43	39.58	36.85	0.68	Stable
2016	WP_PL	Swath	0	0	7	67	279534	0.00231248	0.355983	0.204285	0.96776	306.05	2.05	3.27	0.76	30.14	30.43	39.58	36.85	0.68	Stable
2016	WP_PL	Swath	0	0	7	67	137192	0.00113494	0.174712	0.10026	0.474965	306.05	2.05	3.27	0.76	30.14	30.43	39.58	36.85	0.68	Stable
2016	WP_PL	Swath	0	0	7	67	112181	0.000928032	0.142861	0.0819823	0.388376	306.05	2.05	3.27	0.76	30.14	30.43	39.58	36.85	0.68	Stable
2016	WP_PL	Swath	0	0	7	67	98800	0.000817336	0.125821	0.0722035	0.34205	306.05	2.05	3.27	0.76	30.14	30.43	39.58	36.85	0.68	Stable
2016	WP_PL	L1	3	1	7	67	21921	1.21e-05	0.00186108	0.001068	0.00505944	306.05	2.05	3.27	0.76	30.14	30.43	39.58	36.85	0.68	Stable
2016	WP_PL	L1	7	2	7	67	7677	4.23e-06	0.000651772	0.000374026	0.00177188	306.05	2.05	3.27	0.76	30.14	30.43	39.58	36.85	0.68	Stable
2016	WP_PL	L1	13	4	7	67	1634	9.01e-07	0.000138725	7.96e-05	0.000377132	306.05	2.05	3.27	0.76	30.14	30.43	39.58	36.85	0.68	Stable
2016	WP_PL	L1	26	8	7	67	93	5.13e-08	7.9e-06	4.53e-06	2.15e-05	306.05	2.05	3.27	0.76	30.14	30.43	39.58	36.85	0.68	Stable
2016	WP_PL	L1	52	16	7	67	6	1.03e-06	0.000159324	5.85e-05	0.000433132	306.05	2.05	3.27	0.76	30.14	30.43	39.58	36.85	0.68	Stable
2016	WP_PL	L1	105	32	7	67	6	1.03e-06	0.000159324	5.85e-05	0.000433132	306.05	2.05	3.27	0.76	30.14	30.43	39.58	36.85	0.68	Stable
2016	WP_PL	L1	157.5		7	67	6	1.03e-06	0.000159324	5.85e-05	0.000433132	306.05	2.05	3.27	0.76	30.14	30.43	39.58	36.85	0.68	Stable
2016	WP_PL	L1	210		7	67	6	1.03e-06	0.000159324	5.85e-05	0.000433132	306.05	2.05	3.27	0.76	30.14	30.43	39.58	36.85	0.68	Stable
2016	WP_PL	L2	3	1	7	67	74967	4.13e-05	0.00636464	0.00365241	0.0173026	306.05	2.05	3.27	0.76	30.14	30.43	39.58	36.85	0.68	Stable
2016	WP_PL	L2	7	2	7	67	11389	6.28e-06	0.000966918	0.000554875	0.00262862	306.05	2.05	3.27	0.76	30.14	30.43	39.58	36.85	0.68	Stable
2016	WP_PL	L2	13	4	7	67	3060	1.69e-06	0.000259792	0.000149084	0.000706257	306.05	2.05	3.27	0.76	30.14	30.43	39.58	36.85	0.68	Stable
2016	WP_PL	L2	26	8	7	67	897	4.95e-07	7.62e-05	4.37e-05	0.00020703	306.05	2.05	3.27	0.76	30.14	30.43	39.58	36.85	0.68	Stable
2016	WP_PL	L2	52	16	7	67	6	1.03e-06	0.000159324	5.85e-05	0.000433132	306.05	2.05	3.27	0.76	30.14	30.43	39.58	36.85	0.68	Stable
2016	WP_PL	L2	105	32	7	67	6	1.03e-06	0.000159324	5.85e-05	0.000433132	306.05	2.05	3.27	0.76	30.14	30.43	39.58	36.85	0.68	Stable
2016	WP_PL	L2	157.5		7	67	6	1.03e-06	0.000159324	5.85e-05	0.000433132	306.05	2.05	3.27	0.76	30.14	30.43	39.58	36.85	0.68	Stable
2016	WP_PL	L2	210		7	67	6	1.03e-06	0.000159324	5.85e-05	0.000433132	306.05	2.05	3.27	0.76	30.14	30.43	39.58	36.85	0.68	Stable
2016	WP_PL	Control	0	0	8	70	9243	0.00101952	0.156945	0.0900643	0.426663	289.25	2.57	3.53	1.76	29.36	31.08	26.94	22.67	2.61	Very Stable
2016	WP_PL	Control	0	0	8	70	8713	0.000961059	0.147945	0.0849	0.402197	289.25	2.57	3.53	1.76	29.36	31.08	26.94	22.67	2.61	Very Stable
2016	WP_PL	Control	0	0	8	70	0	0	0	0	0	289.25	2.57	3.53	1.76	29.36	31.08	26.94	22.67	2.61	Very Stable
2016	WP_PL	Control	0	0	8	70	0	0	0	0	0	289.25	2.57	3.53	1.76	29.36	31.08	26.94	22.67	2.61	Very Stable
2016	WP_PL	Swath	0	0	8	70	162128	0.00134122	0.206468	0.118484	0.561295	289.25	2.57	3.53	1.76	29.36	31.08	26.94	22.67	2.61	Very Stable
2016	WP_PL	Swath	0	0	8	70	181409	0.00150073	0.231022	0.132574	0.628046	289.25	2.57	3.53	1.76	29.36	31.08	26.94	22.67	2.61	Very Stable
2016	WP_PL	Swath	0	0	8	70	138500	0.00114576	0.176378	0.101216	0.479493	289.25	2.57	3.53	1.76	29.36	31.08	26.94	22.67	2.61	Very Stable
2016	WP_PL	Swath	0	0	8	70	138590	0.0011465	0.176493	0.101282	0.479805	289.25	2.57	3.53	1.76	29.36	31.08	26.94	22.67	2.61	Very Stable
2016	WP_PL	Swath	0	0	8	70	196195	0.00162305	0.249852	0.14338	0.679236	289.25	2.57	3.53	1.76	29.36	31.08	26.94	22.67	2.61	Very Stable
2016	WP_PL	Swath	0	0	8	70	207541	0.00171691	0.264301	0.151672	0.718517	289.25	2.57	3.53	1.76	29.36	31.08	26.94	22.67	2.61	Very Stable
2016	WP_PL	Swath	0	0	8	70	201207	0.00166451	0.256235	0.147043	0.696588	289.25	2.57	3.53	1.76	29.36	31.08	26.94	22.67	2.61	Very Stable
2016	WP_PL	Swath	0	0	8	70	167833	0.00138842	0.213733	0.122653	0.581046	289.25	2.57	3.53	1.76	29.36	31.08	26.94	22.67	2.61	Very Stable
2016	WP_PL	L1	3	1	8	70	6	1.03e-06	0.000159324	5.85e-05	0.000433132	289.25	2.57	3.53	1.76	29.36	31.08	26.94	22.67	2.61	Very Stable
2016	WP_PL	L1	7	2	8	70	6	1.03e-06	0.000159324	5.85e-05	0.000433132	289.25	2.57	3.53	1.76	29.36	31.08	26.94	22.67	2.61	Very Stable
2016	WP_PL	L1	13	4	8	70	11417	6.3e-06	0.000969295	0.000556239	0.00263508	289.25	2.57	3.53	1.76	29.36	31.08	26.94	22.67	2.61	Very Stable
2016	WP_PL	L1	26	8	8	70	3586	1.98e-06	0.000304449	0.000174711	0.00082766	289.25	2.57	3.53	1.76	29.36	31.08	26.94	22.67	2.61	Very Stable
2016	WP_PL	L1	52	16	8	70	1260	6.95e-07	0.000106973	6.14e-05	0.000290812	289.25	2.57	3.53	1.76	29.36	31.08	26.94	22.67	2.61	Very Stable
2016	WP_PL	L1	105	32	8	70	6	1.03e-06	0.000159324	5.85e-05	0.000433132	289.25	2.57	3.53	1.76	29.36	31.08	26.94	22.67	2.61	Very Stable
2016	WP_PL	L1	157.5		8	70	6	1.03e-06	0.000159324	5.85e-05	0.000433132	289.25	2.57	3.53	1.76	29.36	31.08	26.94	22.67	2.61	Very Stable
2016	WP_PL	L1	210		8	70	6	1.03e-06	0.000159324	5.85e-05	0.000433132	289.25	2.57	3.53	1.76	29.36	31.08	26.94	22.67	2.61	Very Stable
2016	WP_PL	L2	3	1	8	70	107605	5.93e-05	0.00913558	0.00524255	0.0248356	289.25	2.57	3.53	1.76	29.36	31.08	26.94	22.67	2.61	Very Stable
2016	WP_PL	L2	7	2	8	70	56940	3.14e-05	0.00483416	0.00277413	0.0131419	289.25	2.57	3.53	1.76	29.36	31.08	26.94	22.67	2.61	Very Stable
2016	WP_PL	L2	13	4	8	70	25966	1.43e-05	0.00220449	0.00126507	0.00599303	289.25	2.57	3.53	1.76	29.36	31.08	26.94	22.67	2.61	Very Stable
2016	WP_PL	L2	26	8	8	70	6076	3.35e-06	0.000515848	0.000296024	0.00140236	289.25	2.57	3.53	1.76	29.36	31.08	26.94	22.67	2.61	Very Stable
2016	WP_PL	L2	52	16	8	70	2456	1.35e-06	0.000208513	0.000119657	0.000566852	289.25	2.57	3.53	1.76	29.36	31.08	26.94	22.67	2.61	Very Stable
2016	WP_PL	L2	105	32	8	70	428	2.36e-07	3.63e-05	2.09e-05	9.88e-05	289.25	2.57	3.53	1.76	29.36	31.08	26.94	22.67	2.61	Very Stable
2016	WP_PL	L2	157.5		8	70	407	2.24e-07	3.46e-05	1.98e-05	9.39e-05	289.25	2.57	3.53	1.76	29.36	31.08	26.94	22.67	2.61	Very Stable
2016	WP_PL	L2	210		8	70	6	1.03e-06	0.000159324	5.85e-05	0.000433132	289.25	2.57	3.53	1.76	29.36	31.08	26.94	22.67	2.61	Very Stable
2016	WP_PL	Control	0	0	9	76	2848	0.000314139	0.0483586	0.0277511	0.131465	273.46	2.08	3.78	0.76	18.28	18.29	39.93	39.15	0.03	Neutral
2016	WP_PL	Control	0	0	9	76	3023	0.000333442	0.0513301	0.0294563	0.139544	273.46	2.08	3.78	0.76	18.28	18.29	39.93	39.15	0.03	Neutral
2016	WP_PL	Control	0	0	9	76	0	0	0	0	0	273.46	2.08	3.78	0.76	18.28	18.29	39.93	39.15	0.03	Neutral
2016	WP_PL	Control	0	0	9	76	0	0	0	0	0	273.46	2.08	3.78	0.76	18.28	18.29	39.93	39.15	0.03	Neutral
2016	WP_PL	Swath	0	0	9	76	165133	0.00136608	0.210295	0.12068	0.571698	273.46	2.08	3.78	0.76	18.28	18.29	39.93	39.15	0.03	Neutral
2016	WP_PL	Swath	0	0	9	76	127836	0.00105754	0.162798	0.0934231	0.442574	273.46	2.08	3.78	0.76	18.28	18.29	39.93	39.15	0.03	Neutral
2016	WP_PL	Swath	0	0	9	76	80734	0.000667883	0.102814	0.0590007	0.279505	273.46	2.08	3.78	0.76	18.28	18.29	39.93	39.15	0.03	Neutral
2016	WP_PL	Swath	0	0	9	76	53988	0.000446623	0.0687531	0.0394547	0.186909	273.46	2.08	3.78	0.76	18.28	18.29	39.93	39.15	0.03	Neutral
2016	WP_PL	Swath	0	0	9	76	307452	0.00254344	0.391537	0.224687	1.06441	273.46	2.08	3.78	0.76	18.28	18.29	39.93	39.15	0.03	Neutral
2016	WP_PL	Swath	0	0	9	76	262204	0.00216912	0.333914	0.19162	0.907762	273.46	2.08	3.78	0.76	18.28	18.29	39.93	39.15	0.03	Neutral
2016	WP_PL	Swath	0	0	9	76	157290	0.0013012	0.200307	0.114948	0.544545	273.46	2.08	3.78	0.76	18.28	18.29	39.93	39.15	0.03	Neutral
2016	WP_PL	Swath	0	0	9	76	104619	0.000865474	0.133231	0.076456	0.362196	273.46	2.08	3.78	0.76	18.28	18.29	39.93	39.15	0.03	Neutral
2016	WP_PL	L1	3	1	9	76	6	1.03e-06	0.000159324	5.85e-05	0.000433132	273.46	2.08	3.78	0.76	18.28	18.29	39.93	39.15	0.03	Neutral
2016	WP_PL	L1	7	2	9	76	20029	1.1e-05	0.00170045	0.000975819	0.00462276	273.46	2.08	3.78	0.76	18.28	18.29	39.93	39.15	0.03	Neutral
2016	WP_PL	L1	13	4	9	76	5855	3.23e-06	0.000497085	0.000285257	0.00135135	273.46	2.08	3.78	0.76	18.28	18.29	39.93	39.15	0.03	Neutral
2016	WP_PL	L1	26	8	9	76	3654	2.02e-06	0.000310222	0.000178024	0.000843354	273.46	2.08	3.78	0.76	18.28	18.29	39.93	39.15	0.03	Neutral
2016	WP_PL	L1	52	16	9	76	332	1.83e-07	2.82e-05	1.62e-05	7.66e-05	273.46	2.08	3.78	0.76	18.28	18.29	39.93	39.15	0.03	Neutral
2016	WP_PL	L1	105	32	9	76	6	1.03e-06	0.000159324	5.85e-05	0.000433132	273.46	2.08	3.78	0.76	18.28	18.29	39.93	39.15	0.03	Neutral
2016	WP_PL	L1	157.5		9	76	6	1.03e-06	0.000159324	5.85e-05	0.000433132	273.46	2.08	3.78	0.76	18.28	18.29	39.93	39.15	0.03	Neutral
2016	WP_PL	L1	210		9	76	6	1.03e-06	0.000159324	5.85e-05	0.000433132	273.46	2.08	3.78	0.76	18.28	18.29	39.93	39.15	0.03	Neutral
2016	WP_PL	L2	3	1	9	76	75540	4.17e-05	0.00641329	0.00368033	0.0174349	273.46	2.08	3.78	0.76	18.28	18.29	39.93	39.15	0.03	Neutral
2016	WP_PL	L2	7	2	9	76	36076	1.99e-05	0.00306282	0.00175763	0.00832645	273.46	2.08	3.78	0.76	18.28	18.29	39.93	39.15	0.03	Neutral
2016	WP_PL	L2	13	4	9	76	9139	5.04e-06	0.000775894	0.000445255	0.00210931	273.46	2.08	3.78	0.76	18.28	18.29	39.93	39.15	0.03	Neutral
2016	WP_PL	L2	26	8	9	76	11202	6.18e-06	0.000951041	0.000545765	0.00258546	273.46	2.08	3.78	0.76	18.28	18.29	39.93	39.15	0.03	Neutral
2016	WP_PL	L2	52	16	9	76	2172	1.2e-06	0.000184401	0.00010582	0.000501304	273.46	2.08	3.78	0.76	18.28	18.29	39.93	39.15	0.03	Neutral
2016	WP_PL	L2	105	32	9	76	157	8.66e-08	1.33e-05	7.65e-06	3.62e-05	273.46	2.08	3.78	0.76	18.28	18.29	39.93	39.15	0.03	Neutral
2016	WP_PL	L2	157.5		9	76	6	1.03e-06	0.000159324	5.85e-05	0.000433132	273.46	2.08	3.78	0.76	18.28	18.29	39.93	39.15	0.03	Neutral
2016	WP_PL	L2	210		9	76	6	1.03e-06	0.000159324	5.85e-05	0.000433132	273.46	2.08	3.78	0.76	18.28	18.29	39.93	39.15	0.03	Neutral
2016	Entrust_SC	Control	0	0	7	57	1464	0.000161482	0.0248585	0.0142653	0.0662558	323.45	2.23	3.53	1.26	19.4	18.99	64.15	64.94	-0.83	Unstable
2016	Entrust_SC	Control	0	0	7	57	1388	0.000153099	0.023568	0.0135248	0.0628163	323.45	2.23	3.53	1.26	19.4	18.99	64.15	64.94	-0.83	Unstable
2016	Entrust_SC	Control	0	0	7	57	0	0	0	0	0	323.45	2.23	3.53	1.26	19.4	18.99	64.15	64.94	-0.83	Unstable
2016	Entrust_SC	Control	0	0	7	57	1564	0.000172512	0.0265565	0.0152397	0.0707815	323.45	2.23	3.53	1.26	19.4	18.99	64.15	64.94	-0.83	Unstable
2016	Entrust_SC	Swath	0	0	7	57	148309	0.00122691	0.18887	0.108385	0.503398	323.45	2.23	3.53	1.26	19.4	18.99	64.15	64.94	-0.83	Unstable
2016	Entrust_SC	Swath	0	0	7	57	155372	0.00128534	0.197865	0.113547	0.527372	323.45	2.23	3.53	1.26	19.4	18.99	64.15	64.94	-0.83	Unstable
2016	Entrust_SC	Swath	0	0	7	57	87458	0.000723508	0.111377	0.0639147	0.296855	323.45	2.23	3.53	1.26	19.4	18.99	64.15	64.94	-0.83	Unstable
2016	Entrust_SC	Swath	0	0	7	57	92187	0.000762629	0.117399	0.0673706	0.312906	323.45	2.23	3.53	1.26	19.4	18.99	64.15	64.94	-0.83	Unstable
2016	Entrust_SC	Swath	0	0	7	57	349348	0.00289003	0.444891	0.255305	1.18578	323.45	2.23	3.53	1.26	19.4	18.99	64.15	64.94	-0.83	Unstable
2016	Entrust_SC	Swath	0	0	7	57	192669	0.00159388	0.245362	0.140803	0.653967	323.45	2.23	3.53	1.26	19.4	18.99	64.15	64.94	-0.83	Unstable
2016	Entrust_SC	Swath	0	0	7	57	127465	0.00105447	0.162325	0.093152	0.432648	323.45	2.23	3.53	1.26	19.4	18.99	64.15	64.94	-0.83	Unstable
2016	Entrust_SC	Swath	0	0	7	57	128667	0.00106441	0.163856	0.0940304	0.436728	323.45	2.23	3.53	1.26	19.4	18.99	64.15	64.94	-0.83	Unstable
2016	Entrust_SC	L1	3	1	7	57	206781	0.000114042	0.0175556	0.0100744	0.0467911	323.45	2.23	3.53	1.26	19.4	18.99	64.15	64.94	-0.83	Unstable
2016	Entrust_SC	L1	7	2	7	57	20242	1.12e-05	0.00171853	0.000986196	0.00458043	323.45	2.23	3.53	1.26	19.4	18.99	64.15	64.94	-0.83	Unstable
2016	Entrust_SC	L1	13	4	7	57	11015	6.07e-06	0.000935165	0.000536654	0.00249251	323.45	2.23	3.53	1.26	19.4	18.99	64.15	64.94	-0.83	Unstable
2016	Entrust_SC	L1	26	8	7	57	5152	2.84e-06	0.000437401	0.000251007	0.00116581	323.45	2.23	3.53	1.26	19.4	18.99	64.15	64.94	-0.83	Unstable
2016	Entrust_SC	L1	52	16	7	57	701	3.87e-07	5.95e-05	3.42e-05	0.000158625	323.45	2.23	3.53	1.26	19.4	18.99	64.15	64.94	-0.83	Unstable
2016	Entrust_SC	L1	105	32	7	57	6	8.11e-07	0.000124802	5.85e-05	0.000332638	323.45	2.23	3.53	1.26	19.4	18.99	64.15	64.94	-0.83	Unstable
2016	Entrust_SC	L1	157.5		7	57	6	8.11e-07	0.000124802	5.85e-05	0.000332638	323.45	2.23	3.53	1.26	19.4	18.99	64.15	64.94	-0.83	Unstable
2016	Entrust_SC	L1	210		7	57	6	8.11e-07	0.000124802	5.85e-05	0.000332638	323.45	2.23	3.53	1.26	19.4	18.99	64.15	64.94	-0.83	Unstable
2016	Entrust_SC	L2	3	1	7	57	240213	0.00013248	0.0203939	0.0117032	0.0543562	323.45	2.23	3.53	1.26	19.4	18.99	64.15	64.94	-0.83	Unstable
2016	Entrust_SC	L2	7	2	7	57	64415	3.55e-05	0.00546879	0.00313832	0.0145761	323.45	2.23	3.53	1.26	19.4	18.99	64.15	64.94	-0.83	Unstable
2016	Entrust_SC	L2	13	4	7	57	15745	8.68e-06	0.00133674	0.000767101	0.00356283	323.45	2.23	3.53	1.26	19.4	18.99	64.15	64.94	-0.83	Unstable
2016	Entrust_SC	L2	26	8	7	57	6228	3.43e-06	0.000528753	0.00030343	0.00140929	323.45	2.23	3.53	1.26	19.4	18.99	64.15	64.94	-0.83	Unstable
2016	Entrust_SC	L2	52	16	7	57	1627	8.97e-07	0.000138131	7.93e-05	0.000368163	323.45	2.23	3.53	1.26	19.4	18.99	64.15	64.94	-0.83	Unstable
2016	Entrust_SC	L2	105	32	7	57	6	8.11e-07	0.000124802	5.85e-05	0.000332638	323.45	2.23	3.53	1.26	19.4	18.99	64.15	64.94	-0.83	Unstable
2016	Entrust_SC	L2	157.5		7	57	6	8.11e-07	0.000124802	5.85e-05	0.000332638	323.45	2.23	3.53	1.26	19.4	18.99	64.15	64.94	-0.83	Unstable
2016	Entrust_SC	L2	210		7	57	6	8.11e-07	0.000124802	5.85e-05	0.000332638	323.45	2.23	3.53	1.26	19.4	18.99	64.15	64.94	-0.83	Unstable
2016	Entrust_SC	Control	0	0	8	63	7645	0.000843257	0.129811	0.0744933	0.345987	301.47	3.82	5.54	2.77	19.62	19.38	58.45	59.91	-0.16	Unstable
2016	Entrust_SC	Control	0	0	8	63	7519	0.000829359	0.127671	0.0732656	0.340285	301.47	3.82	5.54	2.77	19.62	19.38	58.45	59.91	-0.16	Unstable
2016	Entrust_SC	Control	0	0	8	63	0	0	0	0	0	301.47	3.82	5.54	2.77	19.62	19.38	58.45	59.91	-0.16	Unstable
2016	Entrust_SC	Control	0	0	8	63	0	0	0	0	0	301.47	3.82	5.54	2.77	19.62	19.38	58.45	59.91	-0.16	Unstable
2016	Entrust_SC	Swath	0	0	8	63	170720	0.0014123	0.21741	0.124763	0.579467	301.47	3.82	5.54	2.77	19.62	19.38	58.45	59.91	-0.16	Unstable
2016	Entrust_SC	Swath	0	0	8	63	139603	0.00115488	0.177783	0.102022	0.473848	301.47	3.82	5.54	2.77	19.62	19.38	58.45	59.91	-0.16	Unstable
2016	Entrust_SC	Swath	0	0	8	63	162592	0.00134506	0.207059	0.118823	0.551878	301.47	3.82	5.54	2.77	19.62	19.38	58.45	59.91	-0.16	Unstable
2016	Entrust_SC	Swath	0	0	8	63	152824	0.00126426	0.19462	0.111684	0.518723	301.47	3.82	5.54	2.77	19.62	19.38	58.45	59.91	-0.16	Unstable
2016	Entrust_SC	Swath	0	0	8	63	210581	0.00174206	0.268173	0.153893	0.714765	301.47	3.82	5.54	2.77	19.62	19.38	58.45	59.91	-0.16	Unstable
2016	Entrust_SC	Swath	0	0	8	63	109820	0.0009085	0.139855	0.0802569	0.372757	301.47	3.82	5.54	2.77	19.62	19.38	58.45	59.91	-0.16	Unstable
2016	Entrust_SC	Swath	0	0	8	63	169832	0.00140496	0.216279	0.124114	0.576453	301.47	3.82	5.54	2.77	19.62	19.38	58.45	59.91	-0.16	Unstable
2016	Entrust_SC	Swath	0	0	8	63	122114	0.0010102	0.155511	0.0892414	0.414486	301.47	3.82	5.54	2.77	19.62	19.38	58.45	59.91	-0.16	Unstable
2016	Entrust_SC	L1	3	1	8	63	255790	0.00014107	0.0217164	0.0124622	0.0578811	301.47	3.82	5.54	2.77	19.62	19.38	58.45	59.91	-0.16	Unstable
2016	Entrust_SC	L1	7	2	8	63	108215	5.97e-05	0.00918737	0.00527226	0.0244873	301.47	3.82	5.54	2.77	19.62	19.38	58.45	59.91	-0.16	Unstable
2016	Entrust_SC	L1	13	4	8	63	45250	2.5e-05	0.00384169	0.00220459	0.0102393	301.47	3.82	5.54	2.77	19.62	19.38	58.45	59.91	-0.16	Unstable
2016	Entrust_SC	L1	26	8	8	63	19124	1.05e-05	0.00162361	0.000931727	0.00432745	301.47	3.82	5.54	2.77	19.62	19.38	58.45	59.91	-0.16	Unstable
2016	Entrust_SC	L1	52	16	8	63	1915	1.06e-06	0.000162582	9.33e-05	0.000433333	301.47	3.82	5.54	2.77	19.62	19.38	58.45	59.91	-0.16	Unstable
2016	Entrust_SC	L1	105	32	8	63	648	3.57e-07	5.5e-05	3.16e-05	0.000146632	301.47	3.82	5.54	2.77	19.62	19.38	58.45	59.91	-0.16	Unstable
2016	Entrust_SC	L1	157.5		8	63	33	1.82e-08	2.8e-06	1.61e-06	7.47e-06	301.47	3.82	5.54	2.77	19.62	19.38	58.45	59.91	-0.16	Unstable
2016	Entrust_SC	L1	210		8	63	16	8.82e-09	1.36e-06	7.8e-07	3.62e-06	301.47	3.82	5.54	2.77	19.62	19.38	58.45	59.91	-0.16	Unstable
2016	Entrust_SC	L2	3	1	8	63	318866	0.000175857	0.0270715	0.0155352	0.0721541	301.47	3.82	5.54	2.77	19.62	19.38	58.45	59.91	-0.16	Unstable
2016	Entrust_SC	L2	7	2	8	63	91929	5.07e-05	0.0078047	0.00447881	0.020802	301.47	3.82	5.54	2.77	19.62	19.38	58.45	59.91	-0.16	Unstable
2016	Entrust_SC	L2	13	4	8	63	27878	1.54e-05	0.00236682	0.00135822	0.00630833	301.47	3.82	5.54	2.77	19.62	19.38	58.45	59.91	-0.16	Unstable
2016	Entrust_SC	L2	26	8	8	63	19069	1.05e-05	0.00161894	0.000929047	0.004315	301.47	3.82	5.54	2.77	19.62	19.38	58.45	59.91	-0.16	Unstable
2016	Entrust_SC	L2	52	16	8	63	3269	1.8e-06	0.000277536	0.000159267	0.000739721	301.47	3.82	5.54	2.77	19.62	19.38	58.45	59.91	-0.16	Unstable
2016	Entrust_SC	L2	105	32	8	63	1138	6.28e-07	9.66e-05	5.54e-05	0.000257511	301.47	3.82	5.54	2.77	19.62	19.38	58.45	59.91	-0.16	Unstable
2016	Entrust_SC	L2	157.5		8	63	164	9.04e-08	1.39e-05	7.99e-06	3.71e-05	301.47	3.82	5.54	2.77	19.62	19.38	58.45	59.91	-0.16	Unstable
2016	Entrust_SC	L2	210		8	63	6	8.11e-07	0.000124802	5.85e-05	0.000332638	301.47	3.82	5.54	2.77	19.62	19.38	58.45	59.91	-0.16	Unstable
2016	Entrust_SC	Control	0	0	9	68	4685	0.000516764	0.0795506	0.0456509	0.212028	330.03	1.66	2.27	0.5	19.97	19.16	61.58	63.32	-2.96	Unstable
2016	Entrust_SC	Control	0	0	9	68	4732	0.000521948	0.0803487	0.0461089	0.214155	330.03	1.66	2.27	0.5	19.97	19.16	61.58	63.32	-2.96	Unstable
2016	Entrust_SC	Control	0	0	9	68	0	0	0	0	0	330.03	1.66	2.27	0.5	19.97	19.16	61.58	63.32	-2.96	Unstable
2016	Entrust_SC	Control	0	0	9	68	184	2.03e-05	0.00312429	0.00179291	0.00832723	330.03	1.66	2.27	0.5	19.97	19.16	61.58	63.32	-2.96	Unstable
2016	Entrust_SC	Swath	0	0	9	68	196437	0.00162505	0.25016	0.143557	0.666757	330.03	1.66	2.27	0.5	19.97	19.16	61.58	63.32	-2.96	Unstable
2016	Entrust_SC	Swath	0	0	9	68	147660	0.00122154	0.188043	0.107911	0.501195	330.03	1.66	2.27	0.5	19.97	19.16	61.58	63.32	-2.96	Unstable
2016	Entrust_SC	Swath	0	0	9	68	171841	0.00142158	0.218838	0.125582	0.583272	330.03	1.66	2.27	0.5	19.97	19.16	61.58	63.32	-2.96	Unstable
2016	Entrust_SC	Swath	0	0	9	68	120477	0.000996662	0.153426	0.0880451	0.408929	330.03	1.66	2.27	0.5	19.97	19.16	61.58	63.32	-2.96	Unstable
2016	Entrust_SC	Swath	0	0	9	68	197222	0.00163155	0.25116	0.144131	0.669421	330.03	1.66	2.27	0.5	19.97	19.16	61.58	63.32	-2.96	Unstable
2016	Entrust_SC	Swath	0	0	9	68	187595	0.0015519	0.2389	0.137095	0.636745	330.03	1.66	2.27	0.5	19.97	19.16	61.58	63.32	-2.96	Unstable
2016	Entrust_SC	Swath	0	0	9	68	138710	0.0011475	0.176646	0.10137	0.470817	330.03	1.66	2.27	0.5	19.97	19.16	61.58	63.32	-2.96	Unstable
2016	Entrust_SC	Swath	0	0	9	68	176293	0.00145841	0.224507	0.128836	0.598383	330.03	1.66	2.27	0.5	19.97	19.16	61.58	63.32	-2.96	Unstable
2016	Entrust_SC	L1	3	1	9	68	224360	0.000123736	0.019048	0.0109309	0.050769	330.03	1.66	2.27	0.5	19.97	19.16	61.58	63.32	-2.96	Unstable
2016	Entrust_SC	L1	7	2	9	68	90412	4.99e-05	0.00767591	0.0044049	0.0204587	330.03	1.66	2.27	0.5	19.97	19.16	61.58	63.32	-2.96	Unstable
2016	Entrust_SC	L1	13	4	9	68	17305	9.54e-06	0.00146918	0.000843104	0.00391584	330.03	1.66	2.27	0.5	19.97	19.16	61.58	63.32	-2.96	Unstable
2016	Entrust_SC	L1	26	8	9	68	3681	2.03e-06	0.000312514	0.000179339	0.000832949	330.03	1.66	2.27	0.5	19.97	19.16	61.58	63.32	-2.96	Unstable
2016	Entrust_SC	L1	52	16	9	68	303	1.67e-07	2.57e-05	1.48e-05	6.86e-05	330.03	1.66	2.27	0.5	19.97	19.16	61.58	63.32	-2.96	Unstable
2016	Entrust_SC	L1	105	32	9	68	6	8.11e-07	0.000124802	5.85e-05	0.000332638	330.03	1.66	2.27	0.5	19.97	19.16	61.58	63.32	-2.96	Unstable
2016	Entrust_SC	L1	157.5		9	68	79	4.36e-08	6.71e-06	3.85e-06	1.79e-05	330.03	1.66	2.27	0.5	19.97	19.16	61.58	63.32	-2.96	Unstable
2016	Entrust_SC	L1	210		9	68	731	4.03e-07	6.21e-05	3.56e-05	0.000165413	330.03	1.66	2.27	0.5	19.97	19.16	61.58	63.32	-2.96	Unstable
2016	Entrust_SC	L2	3	1	9	68	220238	0.000121463	0.018698	0.0107301	0.0498362	330.03	1.66	2.27	0.5	19.97	19.16	61.58	63.32	-2.96	Unstable
2016	Entrust_SC	L2	7	2	9	68	93234	5.14e-05	0.0079155	0.00454239	0.0210973	330.03	1.66	2.27	0.5	19.97	19.16	61.58	63.32	-2.96	Unstable
2016	Entrust_SC	L2	13	4	9	68	41312	2.28e-05	0.00350736	0.00201273	0.00934822	330.03	1.66	2.27	0.5	19.97	19.16	61.58	63.32	-2.96	Unstable
2016	Entrust_SC	L2	26	8	9	68	6532	3.6e-06	0.000554562	0.000318241	0.00147808	330.03	1.66	2.27	0.5	19.97	19.16	61.58	63.32	-2.96	Unstable
2016	Entrust_SC	L2	52	16	9	68	2502	1.38e-06	0.000212418	0.000121898	0.000566161	330.03	1.66	2.27	0.5	19.97	19.16	61.58	63.32	-2.96	Unstable
2016	Entrust_SC	L2	105	32	9	68	174	9.6e-08	1.48e-05	8.48e-06	3.94e-05	330.03	1.66	2.27	0.5	19.97	19.16	61.58	63.32	-2.96	Unstable
2016	Entrust_SC	L2	157.5		9	68	6	8.11e-07	0.000124802	5.85e-05	0.000332638	330.03	1.66	2.27	0.5	19.97	19.16	61.58	63.32	-2.96	Unstable
2016	Entrust_SC	L2	210		9	68	6	8.11e-07	0.000124802	5.85e-05	0.000332638	330.03	1.66	2.27	0.5	19.97	19.16	61.58	63.32	-2.96	Unstable
2016	SC_Max	Control	0	0	7	69	425	4.69e-05	0.00721644	0.00414122	0.0192341	300.99	2.85	4.03	1.76	22.49	21.66	51.95	51.65	-1.02	Unstable
2016	SC_Max	Control	0	0	7	69	458	5.05e-05	0.00777677	0.00446278	0.0207276	300.99	2.85	4.03	1.76	22.49	21.66	51.95	51.65	-1.02	Unstable
2016	SC_Max	Control	0	0	7	69	0	0	0	0	0	300.99	2.85	4.03	1.76	22.49	21.66	51.95	51.65	-1.02	Unstable
2016	SC_Max	Control	0	0	7	69	0	0	0	0	0	300.99	2.85	4.03	1.76	22.49	21.66	51.95	51.65	-1.02	Unstable
2016	SC_Max	Swath	0	0	7	69	271563	0.00224654	0.345832	0.198459	0.921753	300.99	2.85	4.03	1.76	22.49	21.66	51.95	51.65	-1.02	Unstable
2016	SC_Max	Swath	0	0	7	69	135103	0.00111766	0.172052	0.0987338	0.458574	300.99	2.85	4.03	1.76	22.49	21.66	51.95	51.65	-1.02	Unstable
2016	SC_Max	Swath	0	0	7	69	50942	0.000421424	0.0648741	0.0372286	0.17291	300.99	2.85	4.03	1.76	22.49	21.66	51.95	51.65	-1.02	Unstable
2016	SC_Max	Swath	0	0	7	69	27831	0.000230236	0.0354425	0.020339	0.0944654	300.99	2.85	4.03	1.76	22.49	21.66	51.95	51.65	-1.02	Unstable
2016	SC_Max	Swath	0	0	7	69	215813	0.00178534	0.274835	0.157717	0.732524	300.99	2.85	4.03	1.76	22.49	21.66	51.95	51.65	-1.02	Unstable
2016	SC_Max	Swath	0	0	7	69	204400	0.00169093	0.260301	0.149376	0.693785	300.99	2.85	4.03	1.76	22.49	21.66	51.95	51.65	-1.02	Unstable
2016	SC_Max	Swath	0	0	7	69	168886	0.00139713	0.215074	0.123423	0.573242	300.99	2.85	4.03	1.76	22.49	21.66	51.95	51.65	-1.02	Unstable
2016	SC_Max	Swath	0	0	7	69	117657	0.000973333	0.149835	0.0859842	0.399358	300.99	2.85	4.03	1.76	22.49	21.66	51.95	51.65	-1.02	Unstable
2016	SC_Max	L1	3	1	7	69	114485	6.31e-05	0.00971969	0.00557774	0.0259061	300.99	2.85	4.03	1.76	22.49	21.66	51.95	51.65	-1.02	Unstable
2016	SC_Max	L1	7	2	7	69	30153	1.66e-05	0.00255997	0.00146906	0.00682313	300.99	2.85	4.03	1.76	22.49	21.66	51.95	51.65	-1.02	Unstable
2016	SC_Max	L1	13	4	7	69	4193	2.31e-06	0.000355983	0.000204284	0.000948807	300.99	2.85	4.03	1.76	22.49	21.66	51.95	51.65	-1.02	Unstable
2016	SC_Max	L1	26	8	7	69	5825	3.21e-06	0.000494538	0.000283796	0.0013181	300.99	2.85	4.03	1.76	22.49	21.66	51.95	51.65	-1.02	Unstable
2016	SC_Max	L1	52	16	7	69	1204	6.64e-07	0.000102219	5.87e-05	0.000272445	300.99	2.85	4.03	1.76	22.49	21.66	51.95	51.65	-1.02	Unstable
2016	SC_Max	L1	105	32	7	69	172	9.49e-08	1.46e-05	8.38e-06	3.89e-05	300.99	2.85	4.03	1.76	22.49	21.66	51.95	51.65	-1.02	Unstable
2016	SC_Max	L1	157.5		7	69	337	1.86e-07	2.86e-05	1.64e-05	7.63e-05	300.99	2.85	4.03	1.76	22.49	21.66	51.95	51.65	-1.02	Unstable
2016	SC_Max	L1	210		7	69	6	8.76e-06	0.00135	5.85e-05	0.00359	300.99	2.85	4.03	1.76	22.49	21.66	51.95	51.65	-1.02	Unstable
2016	SC_Max	L2	3	1	7	69	193819	0.000106893	0.0164551	0.00944292	0.043858	300.99	2.85	4.03	1.76	22.49	21.66	51.95	51.65	-1.02	Unstable
2016	SC_Max	L2	7	2	7	69	21292	1.17e-05	0.00180767	0.00103735	0.00481803	300.99	2.85	4.03	1.76	22.49	21.66	51.95	51.65	-1.02	Unstable
2016	SC_Max	L2	13	4	7	69	11369	6.27e-06	0.00096522	0.000553901	0.00257262	300.99	2.85	4.03	1.76	22.49	21.66	51.95	51.65	-1.02	Unstable
2016	SC_Max	L2	26	8	7	69	3270	1.8e-06	0.000277621	0.000159315	0.000739947	300.99	2.85	4.03	1.76	22.49	21.66	51.95	51.65	-1.02	Unstable
2016	SC_Max	L2	52	16	7	69	2293	1.26e-06	0.000194674	0.000111716	0.000518868	300.99	2.85	4.03	1.76	22.49	21.66	51.95	51.65	-1.02	Unstable
2016	SC_Max	L2	105	32	7	69	117	6.45e-08	9.93e-06	5.7e-06	2.65e-05	300.99	2.85	4.03	1.76	22.49	21.66	51.95	51.65	-1.02	Unstable
2016	SC_Max	L2	157.5		7	69	200	1.1e-07	1.7e-05	9.74e-06	4.53e-05	300.99	2.85	4.03	1.76	22.49	21.66	51.95	51.65	-1.02	Unstable
2016	SC_Max	L2	210		7	69	172	9.49e-08	1.46e-05	8.38e-06	3.89e-05	300.99	2.85	4.03	1.76	22.49	21.66	51.95	51.65	-1.02	Unstable
2016	SC_Max	Control	0	0	8	78	1642	0.000181115	0.0278809	0.0159997	0.0743115	309.04	2.77	4.03	1.76	13.38	12.96	68.69	71.52	-0.54	Unstable
2016	SC_Max	Control	0	0	8	78	1644	0.000181336	0.0279149	0.0160192	0.074402	309.04	2.77	4.03	1.76	13.38	12.96	68.69	71.52	-0.54	Unstable
2016	SC_Max	Control	0	0	8	78	0	0	0	0	0	309.04	2.77	4.03	1.76	13.38	12.96	68.69	71.52	-0.54	Unstable
2016	SC_Max	Control	0	0	8	78	0	0	0	0	0	309.04	2.77	4.03	1.76	13.38	12.96	68.69	71.52	-0.54	Unstable
2016	SC_Max	Swath	0	0	8	78	175650	0.00145309	0.223688	0.128366	0.5962	309.04	2.77	4.03	1.76	13.38	12.96	68.69	71.52	-0.54	Unstable
2016	SC_Max	Swath	0	0	8	78	141684	0.0011721	0.180433	0.103543	0.480911	309.04	2.77	4.03	1.76	13.38	12.96	68.69	71.52	-0.54	Unstable
2016	SC_Max	Swath	0	0	8	78	92543	0.000765574	0.117852	0.0676308	0.314114	309.04	2.77	4.03	1.76	13.38	12.96	68.69	71.52	-0.54	Unstable
2016	SC_Max	Swath	0	0	8	78	93189	0.000770918	0.118675	0.0681029	0.316307	309.04	2.77	4.03	1.76	13.38	12.96	68.69	71.52	-0.54	Unstable
2016	SC_Max	Swath	0	0	8	78	295459	0.00244422	0.376264	0.215923	1.00286	309.04	2.77	4.03	1.76	13.38	12.96	68.69	71.52	-0.54	Unstable
2016	SC_Max	Swath	0	0	8	78	227478	0.00188184	0.289691	0.166242	0.772118	309.04	2.77	4.03	1.76	13.38	12.96	68.69	71.52	-0.54	Unstable
2016	SC_Max	Swath	0	0	8	78	136250	0.00112715	0.173513	0.0995721	0.462467	309.04	2.77	4.03	1.76	13.38	12.96	68.69	71.52	-0.54	Unstable
2016	SC_Max	Swath	0	0	8	78	112172	0.000927958	0.14285	0.0819758	0.38074	309.04	2.77	4.03	1.76	13.38	12.96	68.69	71.52	-0.54	Unstable
2016	SC_Max	L1	3	1	8	78	244675	0.00013494	0.0207727	0.0119206	0.0553659	309.04	2.77	4.03	1.76	13.38	12.96	68.69	71.52	-0.54	Unstable
2016	SC_Max	L1	7	2	8	78	113772	6.27e-05	0.00965916	0.005543	0.0257447	309.04	2.77	4.03	1.76	13.38	12.96	68.69	71.52	-0.54	Unstable
2016	SC_Max	L1	13	4	8	78	31756	1.75e-05	0.00269606	0.00154716	0.00718586	309.04	2.77	4.03	1.76	13.38	12.96	68.69	71.52	-0.54	Unstable
2016	SC_Max	L1	26	8	8	78	20009	1.1e-05	0.00169875	0.000974844	0.00452771	309.04	2.77	4.03	1.76	13.38	12.96	68.69	71.52	-0.54	Unstable
2016	SC_Max	L1	52	16	8	78	5137	2.83e-06	0.000436127	0.000250276	0.00116242	309.04	2.77	4.03	1.76	13.38	12.96	68.69	71.52	-0.54	Unstable
2016	SC_Max	L1	105	32	8	78	3482	1.92e-06	0.000295619	0.000169644	0.000787919	309.04	2.77	4.03	1.76	13.38	12.96	68.69	71.52	-0.54	Unstable
2016	SC_Max	L1	157.5		8	78	3644	2.01e-06	0.000309373	0.000177537	0.000824577	309.04	2.77	4.03	1.76	13.38	12.96	68.69	71.52	-0.54	Unstable
2016	SC_Max	L1	210		8	78	2771	1.53e-06	0.000235256	0.000135004	0.000627032	309.04	2.77	4.03	1.76	13.38	12.96	68.69	71.52	-0.54	Unstable
2016	SC_Max	L2	3	1	8	78	332057	0.000183132	0.0281914	0.0161779	0.075139	309.04	2.77	4.03	1.76	13.38	12.96	68.69	71.52	-0.54	Unstable
2016	SC_Max	L2	7	2	8	78	79028	4.36e-05	0.00670942	0.00385027	0.0178827	309.04	2.77	4.03	1.76	13.38	12.96	68.69	71.52	-0.54	Unstable
2016	SC_Max	L2	13	4	8	78	58325	3.22e-05	0.00495175	0.00284161	0.013198	309.04	2.77	4.03	1.76	13.38	12.96	68.69	71.52	-0.54	Unstable
2016	SC_Max	L2	26	8	8	78	34204	1.89e-05	0.00290389	0.00166643	0.0077398	309.04	2.77	4.03	1.76	13.38	12.96	68.69	71.52	-0.54	Unstable
2016	SC_Max	L2	52	16	8	78	7427	4.1e-06	0.000630547	0.000361846	0.00168061	309.04	2.77	4.03	1.76	13.38	12.96	68.69	71.52	-0.54	Unstable
2016	SC_Max	L2	105	32	8	78	1170	6.45e-07	9.93e-05	5.7e-05	0.000264752	309.04	2.77	4.03	1.76	13.38	12.96	68.69	71.52	-0.54	Unstable
2016	SC_Max	L2	157.5		8	78	351	1.94e-07	2.98e-05	1.71e-05	7.94e-05	309.04	2.77	4.03	1.76	13.38	12.96	68.69	71.52	-0.54	Unstable
2016	SC_Max	L2	210		8	78	104	5.74e-08	8.83e-06	5.07e-06	2.35e-05	309.04	2.77	4.03	1.76	13.38	12.96	68.69	71.52	-0.54	Unstable
2016	SC_Max	Control	0	0	9	79	8333	0.000919144	0.141493	0.0811972	0.377124	312.65	3.24	4.28	2.27	14.86	14.49	61.57	62.69	-0.36	Unstable
2016	SC_Max	Control	0	0	9	79	8366	0.000922784	0.142053	0.0815188	0.378618	312.65	3.24	4.28	2.27	14.86	14.49	61.57	62.69	-0.36	Unstable
2016	SC_Max	Control	0	0	9	79	0	0	0	0	0	312.65	3.24	4.28	2.27	14.86	14.49	61.57	62.69	-0.36	Unstable
2016	SC_Max	Control	0	0	9	79	502	5.54e-05	0.00852389	0.00489152	0.0227189	312.65	3.24	4.28	2.27	14.86	14.49	61.57	62.69	-0.36	Unstable
2016	SC_Max	Swath	0	0	9	79	126356	0.0010453	0.160913	0.0923415	0.428884	312.65	3.24	4.28	2.27	14.86	14.49	61.57	62.69	-0.36	Unstable
2016	SC_Max	Swath	0	0	9	79	134688	0.00111422	0.171524	0.0984306	0.457165	312.65	3.24	4.28	2.27	14.86	14.49	61.57	62.69	-0.36	Unstable
2016	SC_Max	Swath	0	0	9	79	163511	0.00135267	0.208229	0.119495	0.554998	312.65	3.24	4.28	2.27	14.86	14.49	61.57	62.69	-0.36	Unstable
2016	SC_Max	Swath	0	0	9	79	139666	0.0011554	0.177863	0.102069	0.474062	312.65	3.24	4.28	2.27	14.86	14.49	61.57	62.69	-0.36	Unstable
2016	SC_Max	Swath	0	0	9	79	209610	0.00173403	0.266936	0.153184	0.711469	312.65	3.24	4.28	2.27	14.86	14.49	61.57	62.69	-0.36	Unstable
2016	SC_Max	Swath	0	0	9	79	188202	0.00155693	0.239673	0.137539	0.638805	312.65	3.24	4.28	2.27	14.86	14.49	61.57	62.69	-0.36	Unstable
2016	SC_Max	Swath	0	0	9	79	158523	0.0013114	0.201877	0.115849	0.538067	312.65	3.24	4.28	2.27	14.86	14.49	61.57	62.69	-0.36	Unstable
2016	SC_Max	Swath	0	0	9	79	165446	0.00136867	0.210694	0.120909	0.561565	312.65	3.24	4.28	2.27	14.86	14.49	61.57	62.69	-0.36	Unstable
2016	SC_Max	L1	3	1	9	79	135322	7.46e-05	0.0114887	0.00659293	0.0306211	312.65	3.24	4.28	2.27	14.86	14.49	61.57	62.69	-0.36	Unstable
2016	SC_Max	L1	7	2	9	79	139353	7.69e-05	0.011831	0.00678932	0.0315333	312.65	3.24	4.28	2.27	14.86	14.49	61.57	62.69	-0.36	Unstable
2016	SC_Max	L1	13	4	9	79	49758	2.74e-05	0.00422442	0.00242422	0.0112594	312.65	3.24	4.28	2.27	14.86	14.49	61.57	62.69	-0.36	Unstable
2016	SC_Max	L1	26	8	9	79	11940	6.59e-06	0.0010137	0.00058172	0.00270183	312.65	3.24	4.28	2.27	14.86	14.49	61.57	62.69	-0.36	Unstable
2016	SC_Max	L1	52	16	9	79	2519	1.39e-06	0.000213861	0.000122726	0.000570008	312.65	3.24	4.28	2.27	14.86	14.49	61.57	62.69	-0.36	Unstable
2016	SC_Max	L1	105	32	9	79	1615	8.91e-07	0.000137112	7.87e-05	0.000365448	312.65	3.24	4.28	2.27	14.86	14.49	61.57	62.69	-0.36	Unstable
2016	SC_Max	L1	157.5		9	79	933	5.15e-07	7.92e-05	4.55e-05	0.000211122	312.65	3.24	4.28	2.27	14.86	14.49	61.57	62.69	-0.36	Unstable
2016	SC_Max	L1	210		9	79	688	3.79e-07	5.84e-05	3.35e-05	0.000155683	312.65	3.24	4.28	2.27	14.86	14.49	61.57	62.69	-0.36	Unstable
2016	SC_Max	L2	3	1	9	79	129088	7.12e-05	0.0109595	0.0062892	0.0292105	312.65	3.24	4.28	2.27	14.86	14.49	61.57	62.69	-0.36	Unstable
2016	SC_Max	L2	7	2	9	79	45867	2.53e-05	0.00389407	0.00223465	0.0103789	312.65	3.24	4.28	2.27	14.86	14.49	61.57	62.69	-0.36	Unstable
2016	SC_Max	L2	13	4	9	79	26886	1.48e-05	0.0022826	0.00130989	0.00608386	312.65	3.24	4.28	2.27	14.86	14.49	61.57	62.69	-0.36	Unstable
2016	SC_Max	L2	26	8	9	79	12708	7.01e-06	0.0010789	0.000619137	0.00287561	312.65	3.24	4.28	2.27	14.86	14.49	61.57	62.69	-0.36	Unstable
2016	SC_Max	L2	52	16	9	79	10831	5.97e-06	0.000919544	0.000527689	0.00245088	312.65	3.24	4.28	2.27	14.86	14.49	61.57	62.69	-0.36	Unstable
2016	SC_Max	L2	105	32	9	79	1192	6.57e-07	0.0001012	5.81e-05	0.00026973	312.65	3.24	4.28	2.27	14.86	14.49	61.57	62.69	-0.36	Unstable
2016	SC_Max	L2	157.5		9	79	991	5.47e-07	8.41e-05	4.83e-05	0.000224247	312.65	3.24	4.28	2.27	14.86	14.49	61.57	62.69	-0.36	Unstable
2016	SC_Max	L2	210		9	79	1386	7.64e-07	0.00011767	6.75e-05	0.000313629	312.65	3.24	4.28	2.27	14.86	14.49	61.57	62.69	-0.36	Unstable
2016	SC_PL	Control	0	0	7	61	6849	0.000755457	0.116295	0.066737	0.309963	306.05	2.05	3.27	0.76	30.14	30.43	39.58	36.85	0.68	Stable
2016	SC_PL	Control	0	0	7	61	6141	0.000677363	0.104273	0.0598382	0.277921	306.05	2.05	3.27	0.76	30.14	30.43	39.58	36.85	0.68	Stable
2016	SC_PL	Control	0	0	7	61	0	0	0	0	0	306.05	2.05	3.27	0.76	30.14	30.43	39.58	36.85	0.68	Stable
2016	SC_PL	Control	0	0	7	61	0	0	0	0	0	306.05	2.05	3.27	0.76	30.14	30.43	39.58	36.85	0.68	Stable
2016	SC_PL	Swath	0	0	7	61	193221	0.00159845	0.246065	0.141207	0.655841	306.05	2.05	3.27	0.76	30.14	30.43	39.58	36.85	0.68	Stable
2016	SC_PL	Swath	0	0	7	61	115621	0.00095649	0.147242	0.0844963	0.392447	306.05	2.05	3.27	0.76	30.14	30.43	39.58	36.85	0.68	Stable
2016	SC_PL	Swath	0	0	7	61	123432	0.00102111	0.157189	0.0902046	0.418959	306.05	2.05	3.27	0.76	30.14	30.43	39.58	36.85	0.68	Stable
2016	SC_PL	Swath	0	0	7	61	131439	0.00108735	0.167386	0.0960562	0.446137	306.05	2.05	3.27	0.76	30.14	30.43	39.58	36.85	0.68	Stable
2016	SC_PL	Swath	0	0	7	61	176795	0.00146256	0.225146	0.129203	0.600087	306.05	2.05	3.27	0.76	30.14	30.43	39.58	36.85	0.68	Stable
2016	SC_PL	Swath	0	0	7	61	165272	0.00136723	0.210472	0.120781	0.560975	306.05	2.05	3.27	0.76	30.14	30.43	39.58	36.85	0.68	Stable
2016	SC_PL	Swath	0	0	7	61	134633	0.00111377	0.171454	0.0983904	0.456978	306.05	2.05	3.27	0.76	30.14	30.43	39.58	36.85	0.68	Stable
2016	SC_PL	Swath	0	0	7	61	147888	0.00122342	0.188334	0.108077	0.501969	306.05	2.05	3.27	0.76	30.14	30.43	39.58	36.85	0.68	Stable
2016	SC_PL	L1	3	1	7	61	30332	1.67e-05	0.00257516	0.00147778	0.00686363	306.05	2.05	3.27	0.76	30.14	30.43	39.58	36.85	0.68	Stable
2016	SC_PL	L1	7	2	7	61	5079	2.8e-06	0.000431203	0.00024745	0.00114929	306.05	2.05	3.27	0.76	30.14	30.43	39.58	36.85	0.68	Stable
2016	SC_PL	L1	13	4	7	61	680	3.75e-07	5.77e-05	3.31e-05	0.000153873	306.05	2.05	3.27	0.76	30.14	30.43	39.58	36.85	0.68	Stable
2016	SC_PL	L1	26	8	7	61	131	7.22e-08	1.11e-05	6.38e-06	2.96e-05	306.05	2.05	3.27	0.76	30.14	30.43	39.58	36.85	0.68	Stable
2016	SC_PL	L1	52	16	7	61	101	5.57e-08	8.57e-06	4.92e-06	2.29e-05	306.05	2.05	3.27	0.76	30.14	30.43	39.58	36.85	0.68	Stable
2016	SC_PL	L1	105	32	7	61	6	5.42e-07	8.34e-05	5.85e-05	0.000222236	306.05	2.05	3.27	0.76	30.14	30.43	39.58	36.85	0.68	Stable
2016	SC_PL	L1	157.5		7	61	6	5.42e-07	8.34e-05	5.85e-05	0.000222236	306.05	2.05	3.27	0.76	30.14	30.43	39.58	36.85	0.68	Stable
2016	SC_PL	L1	210		7	61	6	5.42e-07	8.34e-05	5.85e-05	0.000222236	306.05	2.05	3.27	0.76	30.14	30.43	39.58	36.85	0.68	Stable
2016	SC_PL	L2	3	1	7	61	64117	3.54e-05	0.00544348	0.0031238	0.0145086	306.05	2.05	3.27	0.76	30.14	30.43	39.58	36.85	0.68	Stable
2016	SC_PL	L2	7	2	7	61	6822	3.76e-06	0.000579183	0.00033237	0.00154371	306.05	2.05	3.27	0.76	30.14	30.43	39.58	36.85	0.68	Stable
2016	SC_PL	L2	13	4	7	61	1466	8.09e-07	0.000124462	7.14e-05	0.000331732	306.05	2.05	3.27	0.76	30.14	30.43	39.58	36.85	0.68	Stable
2016	SC_PL	L2	26	8	7	61	601	3.31e-07	5.1e-05	2.93e-05	0.000135996	306.05	2.05	3.27	0.76	30.14	30.43	39.58	36.85	0.68	Stable
2016	SC_PL	L2	52	16	7	61	169	9.32e-08	1.43e-05	8.23e-06	3.82e-05	306.05	2.05	3.27	0.76	30.14	30.43	39.58	36.85	0.68	Stable
2016	SC_PL	L2	105	32	7	61	6	5.42e-07	8.34e-05	5.85e-05	0.000222236	306.05	2.05	3.27	0.76	30.14	30.43	39.58	36.85	0.68	Stable
2016	SC_PL	L2	157.5		7	61	71	3.92e-08	6.03e-06	3.46e-06	1.61e-05	306.05	2.05	3.27	0.76	30.14	30.43	39.58	36.85	0.68	Stable
2016	SC_PL	L2	210		7	61	6	5.42e-07	8.34e-05	5.85e-05	0.000222236	306.05	2.05	3.27	0.76	30.14	30.43	39.58	36.85	0.68	Stable
2016	SC_PL	Control	0	0	8	72	9959	0.00109849	0.169102	0.0970411	0.450711	289.25	2.57	3.53	1.76	29.36	31.08	26.94	22.67	2.61	Very Stable
2016	SC_PL	Control	0	0	8	72	10945	0.00120725	0.185844	0.106649	0.495335	289.25	2.57	3.53	1.76	29.36	31.08	26.94	22.67	2.61	Very Stable
2016	SC_PL	Control	0	0	8	72	0	0	0	0	0	289.25	2.57	3.53	1.76	29.36	31.08	26.94	22.67	2.61	Very Stable
2016	SC_PL	Control	0	0	8	72	0	0	0	0	0	289.25	2.57	3.53	1.76	29.36	31.08	26.94	22.67	2.61	Very Stable
2016	SC_PL	Swath	0	0	8	72	128484	0.0010629	0.163623	0.0938966	0.436107	289.25	2.57	3.53	1.76	29.36	31.08	26.94	22.67	2.61	Very Stable
2016	SC_PL	Swath	0	0	8	72	146039	0.00120813	0.185979	0.106726	0.495693	289.25	2.57	3.53	1.76	29.36	31.08	26.94	22.67	2.61	Very Stable
2016	SC_PL	Swath	0	0	8	72	132972	0.00110003	0.169338	0.0971765	0.45134	289.25	2.57	3.53	1.76	29.36	31.08	26.94	22.67	2.61	Very Stable
2016	SC_PL	Swath	0	0	8	72	150687	0.00124658	0.191898	0.110123	0.51147	289.25	2.57	3.53	1.76	29.36	31.08	26.94	22.67	2.61	Very Stable
2016	SC_PL	Swath	0	0	8	72	140011	0.00115826	0.178302	0.102321	0.475233	289.25	2.57	3.53	1.76	29.36	31.08	26.94	22.67	2.61	Very Stable
2016	SC_PL	Swath	0	0	8	72	143103	0.00118384	0.18224	0.10458	0.485728	289.25	2.57	3.53	1.76	29.36	31.08	26.94	22.67	2.61	Very Stable
2016	SC_PL	Swath	0	0	8	72	149426	0.00123615	0.190292	0.109201	0.50719	289.25	2.57	3.53	1.76	29.36	31.08	26.94	22.67	2.61	Very Stable
2016	SC_PL	Swath	0	0	8	72	186343	0.00154155	0.237306	0.13618	0.632495	289.25	2.57	3.53	1.76	29.36	31.08	26.94	22.67	2.61	Very Stable
2016	SC_PL	L1	3	1	8	72	96838	5.34e-05	0.00822147	0.00471798	0.0219128	289.25	2.57	3.53	1.76	29.36	31.08	26.94	22.67	2.61	Very Stable
2016	SC_PL	L1	7	2	8	72	27840	1.54e-05	0.0023636	0.00135637	0.00629973	289.25	2.57	3.53	1.76	29.36	31.08	26.94	22.67	2.61	Very Stable
2016	SC_PL	L1	13	4	8	72	8124	4.48e-06	0.000689722	0.000395804	0.00183833	289.25	2.57	3.53	1.76	29.36	31.08	26.94	22.67	2.61	Very Stable
2016	SC_PL	L1	26	8	8	72	4012	2.21e-06	0.000340616	0.000195466	0.000907849	289.25	2.57	3.53	1.76	29.36	31.08	26.94	22.67	2.61	Very Stable
2016	SC_PL	L1	52	16	8	72	1488	8.21e-07	0.00012633	7.25e-05	0.00033671	289.25	2.57	3.53	1.76	29.36	31.08	26.94	22.67	2.61	Very Stable
2016	SC_PL	L1	105	32	8	72	6	5.42e-07	8.34e-05	5.85e-05	0.000222236	289.25	2.57	3.53	1.76	29.36	31.08	26.94	22.67	2.61	Very Stable
2016	SC_PL	L1	157.5		8	72	50	2.76e-08	4.24e-06	2.44e-06	1.13e-05	289.25	2.57	3.53	1.76	29.36	31.08	26.94	22.67	2.61	Very Stable
2016	SC_PL	L1	210		8	72	6	5.42e-07	8.34e-05	5.85e-05	0.000222236	289.25	2.57	3.53	1.76	29.36	31.08	26.94	22.67	2.61	Very Stable
2016	SC_PL	L2	3	1	8	72	50737	2.8e-05	0.00430753	0.00247192	0.0114809	289.25	2.57	3.53	1.76	29.36	31.08	26.94	22.67	2.61	Very Stable
2016	SC_PL	L2	7	2	8	72	23785	1.31e-05	0.00201933	0.00115881	0.00538215	289.25	2.57	3.53	1.76	29.36	31.08	26.94	22.67	2.61	Very Stable
2016	SC_PL	L2	13	4	8	72	7856	4.33e-06	0.000666969	0.000382747	0.00177768	289.25	2.57	3.53	1.76	29.36	31.08	26.94	22.67	2.61	Very Stable
2016	SC_PL	L2	26	8	8	72	5744	3.17e-06	0.000487661	0.000279849	0.00129977	289.25	2.57	3.53	1.76	29.36	31.08	26.94	22.67	2.61	Very Stable
2016	SC_PL	L2	52	16	8	72	2468	1.36e-06	0.000209531	0.000120242	0.000558468	289.25	2.57	3.53	1.76	29.36	31.08	26.94	22.67	2.61	Very Stable
2016	SC_PL	L2	105	32	8	72	564	3.11e-07	4.79e-05	2.75e-05	0.000127624	289.25	2.57	3.53	1.76	29.36	31.08	26.94	22.67	2.61	Very Stable
2016	SC_PL	L2	157.5		8	72	621	3.42e-07	5.27e-05	3.03e-05	0.000140522	289.25	2.57	3.53	1.76	29.36	31.08	26.94	22.67	2.61	Very Stable
2016	SC_PL	L2	210		8	72	127	7e-08	1.08e-05	6.19e-06	2.87e-05	289.25	2.57	3.53	1.76	29.36	31.08	26.94	22.67	2.61	Very Stable
2016	SC_PL	Control	0	0	9	83	7407	0.000817005	0.12577	0.0721742	0.335216	295.63	2.15	3.78	0.76	20.5	20.5	47.91	46.87	0.01	Neutral
2016	SC_PL	Control	0	0	9	83	7586	0.000836749	0.128809	0.0739184	0.343317	295.63	2.15	3.78	0.76	20.5	20.5	47.91	46.87	0.01	Neutral
2016	SC_PL	Control	0	0	9	83	0	0	0	0	0	295.63	2.15	3.78	0.76	20.5	20.5	47.91	46.87	0.01	Neutral
2016	SC_PL	Control	0	0	9	83	0	0	0	0	0	295.63	2.15	3.78	0.76	20.5	20.5	47.91	46.87	0.01	Neutral
2016	SC_PL	Swath	0	0	9	83	119292	0.000986859	0.151917	0.0871791	0.404907	295.63	2.15	3.78	0.76	20.5	20.5	47.91	46.87	0.01	Neutral
2016	SC_PL	Swath	0	0	9	83	130822	0.00108224	0.1666	0.0956053	0.444043	295.63	2.15	3.78	0.76	20.5	20.5	47.91	46.87	0.01	Neutral
2016	SC_PL	Swath	0	0	9	83	97482	0.000806433	0.124142	0.0712403	0.330878	295.63	2.15	3.78	0.76	20.5	20.5	47.91	46.87	0.01	Neutral
2016	SC_PL	Swath	0	0	9	83	108284	0.000895794	0.137898	0.0791344	0.367543	295.63	2.15	3.78	0.76	20.5	20.5	47.91	46.87	0.01	Neutral
2016	SC_PL	Swath	0	0	9	83	182578	0.0015104	0.232511	0.133429	0.619716	295.63	2.15	3.78	0.76	20.5	20.5	47.91	46.87	0.01	Neutral
2016	SC_PL	Swath	0	0	9	83	195405	0.00161651	0.248846	0.142803	0.663254	295.63	2.15	3.78	0.76	20.5	20.5	47.91	46.87	0.01	Neutral
2016	SC_PL	Swath	0	0	9	83	167634	0.00138677	0.21348	0.122508	0.568992	295.63	2.15	3.78	0.76	20.5	20.5	47.91	46.87	0.01	Neutral
[truncated: 269 more rows]
