# Supplementary material for: Effect of insecticide formulation and adjuvant combination on agricultural spray drift
Source: PeerJ. 2019 Jun 19;7:e7136. doi: 10.7717/peerj.7136 (PMC6589081; doi:10.7717/peerj.7136)
Supplement: Supplemental Information 2 — Raw Volume Median Diameter (vmd) data by year, formulation type, replication, spray event (Trial), distance, and height. Droplet count and drops per square mm (Drops_mm_2) are included. Weather data include wind speed, relative humidity and temperature by height and the associated stability ratio and stability category. [file peerj-07-7136-s002.xls]

## Sheet: Sheet 1 - Table 1 - Table 1
Year	Formulation	Formulation_Rep	Trial	Distance_m	Height_m	vmd	Drop_Count	Drops_mm_2	Wind_m_sec	Max_wind_mpsec	Min_wind_mpsec	A_temp_low_C	A_temp_hi_C	Rh_low	Rh_hi	SR	SC
2014	Entrust_SC	1	10	2	1	34.45	160.5	4.961	1.03	2.52077	0	25.88	27.87	54.19	46.56	18.62	Very Stable
2014	Entrust_SC	1	10	2	2	31.215	144	2.2485	1.03	2.52077	0	25.88	27.87	54.19	46.56	18.62	Very Stable
2014	Entrust_SC	1	10	8	2	29.42	62	1.412	1.03	2.52077	0	25.88	27.87	54.19	46.56	18.62	Very Stable
2014	Entrust_SC	2	16	2	1	36.025	242	23.735	2.55	3.78115	1.76096	22.42	22.55	66	65.61	0.2	Stable
2014	Entrust_SC	2	16	2	2	32.89	204.5	4.359	2.55	3.78115	1.76096	22.42	22.55	66	65.61	0.2	Stable
2014	Entrust_SC	2	16	8	2	34.66	142	2.5645	2.55	3.78115	1.76096	22.42	22.55	66	65.61	0.2	Stable
2014	Entrust_SC	2	16	32	1	34.82	30	0.996	2.55	3.78115	1.76096	22.42	22.55	66	65.61	0.2	Stable
2014	Entrust_SC	3	19	2	1	43.87	221	14.5595	2.75	3.78115	1.76096	24.77	24.79	59.98	60.5	0.03	Neutral
2014	Entrust_SC	3	19	2	2	37.66	207.5	6.826	2.75	3.78115	1.76096	24.77	24.79	59.98	60.5	0.03	Neutral
2014	Entrust_SC	3	19	8	2	38.405	197	3.05	2.75	3.78115	1.76096	24.77	24.79	59.98	60.5	0.03	Neutral
2014	Entrust_SC	3	19	32	2	39.01	55	1.044	2.75	3.78115	1.76096	24.77	24.79	59.98	60.5	0.03	Neutral
2015	Entrust_SC	4	43	2	1	39.915	203.5	4.5695	2.91	4.27726	1.51067	14.9	15.73	69.52	66.53	0.98	Stable
2015	Entrust_SC	4	43	2	2	39.955	203.5	2.677	2.91	4.27726	1.51067	14.9	15.73	69.52	66.53	0.98	Stable
2015	Entrust_SC	4	43	8	2	34.79	203	1.917	2.91	4.27726	1.51067	14.9	15.73	69.52	66.53	0.98	Stable
2015	Entrust_SC	4	43	32	1	38.355	55	0.904	2.91	4.27726	1.51067	14.9	15.73	69.52	66.53	0.98	Stable
2015	Entrust_SC	4	43	32	2	34.765	58.5	0.9495	2.91	4.27726	1.51067	14.9	15.73	69.52	66.53	0.98	Stable
2015	Entrust_SC	5	46	2	1	32.12	203.5	3.571	2.28	4.27726	1.01009	16.8	17.29	60.99	57.41	0.95	Stable
2015	Entrust_SC	5	46	2	2	39.11	129.5	1.3325	2.28	4.27726	1.01009	16.8	17.29	60.99	57.41	0.95	Stable
2015	Entrust_SC	5	46	8	2	34.045	195	1.3285	2.28	4.27726	1.01009	16.8	17.29	60.99	57.41	0.95	Stable
2015	Entrust_SC	6	50	2	1	44.47	212	5.45	3.77	5.03706	2.27048	14.99	14.97	70.14	71.2	-0.02	Neutral
2015	Entrust_SC	6	50	2	2	35.235	202	2.644	3.77	5.03706	2.27048	14.99	14.97	70.14	71.2	-0.02	Neutral
2015	Entrust_SC	6	50	8	2	38.54	204.5	2.3305	3.77	5.03706	2.27048	14.99	14.97	70.14	71.2	-0.02	Neutral
2015	Entrust_SC	6	50	32	1	36.355	129.5	1.11	3.77	5.03706	2.27048	14.99	14.97	70.14	71.2	-0.02	Neutral
2015	Entrust_SC	6	50	32	2	41.485	174.5	1.1985	3.77	5.03706	2.27048	14.99	14.97	70.14	71.2	-0.02	Neutral
2016	Entrust_SC	7	57	2	1	40.325	152	3.3655	2.23	3.53086	1.26038	19.4	18.99	64.15	64.94	-0.83	Unstable
2016	Entrust_SC	7	57	2	2	36.145	201	1.652	2.23	3.53086	1.26038	19.4	18.99	64.15	64.94	-0.83	Unstable
2016	Entrust_SC	7	57	8	2	33.45	158	1.2215	2.23	3.53086	1.26038	19.4	18.99	64.15	64.94	-0.83	Unstable
2016	Entrust_SC	8	63	2	1	48.285	206	4.059	3.82	5.53764	2.77106	19.62	19.38	58.45	59.91	-0.16	Unstable
2016	Entrust_SC	8	63	2	2	38.145	156	1.751	3.82	5.53764	2.77106	19.62	19.38	58.45	59.91	-0.16	Unstable
2016	Entrust_SC	8	63	8	2	45.75	73	1.021	3.82	5.53764	2.77106	19.62	19.38	58.45	59.91	-0.16	Unstable
2016	Entrust_SC	8	63	32	1	46.27	62	0.957	3.82	5.53764	2.77106	19.62	19.38	58.45	59.91	-0.16	Unstable
2016	Entrust_SC	9	68	2	1	35.95	206	3.266	1.66	2.27048	0.500578	19.97	19.16	61.58	63.32	-2.96	Unstable
2016	Entrust_SC	9	68	2	2	40.475	201	1.8225	1.66	2.27048	0.500578	19.97	19.16	61.58	63.32	-2.96	Unstable
2016	Entrust_SC	9	68	8	2	36.335	132	1.1155	1.66	2.27048	0.500578	19.97	19.16	61.58	63.32	-2.96	Unstable
2014	Entrust_WP	1	1	2	1	45.14	157	2.6095	2.08	3.78115	1.26038	21.1	21.29	65.11	64.61	0.43	Stable
2014	Entrust_WP	1	1	2	2	46.515	202	2.001	2.08	3.78115	1.26038	21.1	21.29	65.11	64.61	0.43	Stable
2014	Entrust_WP	1	1	8	2	43.03	96.5	1.0225	2.08	3.78115	1.26038	21.1	21.29	65.11	64.61	0.43	Stable
2014	Entrust_WP	2	14	2	1	27.15	242	27.5505	1.44	2.27048	0.759806	19.75	19.61	75.36	76.76	-0.66	Unstable
2014	Entrust_WP	2	14	2	2	26.08	206	6.891	1.44	2.27048	0.759806	19.75	19.61	75.36	76.76	-0.66	Unstable
2014	Entrust_WP	2	14	8	2	27.38	204	3.839	1.44	2.27048	0.759806	19.75	19.61	75.36	76.76	-0.66	Unstable
2014	Entrust_WP	3	15	2	1	37.195	230	24.591	2.45	3.26716	1.51067	21.41	21.33	67.83	67.8	-0.15	Unstable
2014	Entrust_WP	3	15	2	2	33.45	204	3.4135	2.45	3.26716	1.51067	21.41	21.33	67.83	67.8	-0.15	Unstable
2014	Entrust_WP	3	15	8	2	35.195	152.5	3.5395	2.45	3.26716	1.51067	21.41	21.33	67.83	67.8	-0.15	Unstable
2015	Entrust_WP	4	31	2	1	35.86	206	4.8645	1.88	4.27726	0	18.35	19.27	54.32	52.46	2.62	Very Stable
2015	Entrust_WP	4	31	2	2	38.98	204	2.569	1.88	4.27726	0	18.35	19.27	54.32	52.46	2.62	Very Stable
2015	Entrust_WP	4	31	8	2	37.885	147.5	1.287	1.88	4.27726	0	18.35	19.27	54.32	52.46	2.62	Very Stable
2015	Entrust_WP	5	35	2	1	38.175	204.5	3.7135	2.56	3.53086	0.250289	23.26	24.48	42.89	38.25	1.86	Very Stable
2015	Entrust_WP	5	35	2	2	36.255	205	2.0975	2.56	3.53086	0.250289	23.26	24.48	42.89	38.25	1.86	Very Stable
2015	Entrust_WP	5	35	8	2	41.705	145	1.605	2.56	3.53086	0.250289	23.26	24.48	42.89	38.25	1.86	Very Stable
2015	Entrust_WP	6	38	2	1	33.37	180.5	2.426	2.65	3.53086	1.76096	15.51	15.92	65.34	61.88	0.58	Stable
2015	Entrust_WP	6	38	2	2	32.32	94.5	1.055	2.65	3.53086	1.76096	15.51	15.92	65.34	61.88	0.58	Stable
2015	Entrust_WP	6	38	8	2	39.875	157	1.485	2.65	3.53086	1.76096	15.51	15.92	65.34	61.88	0.58	Stable
2016	Entrust_WP	7	60	2	1	38.09	203.5	2.603	2.08	3.53086	0.500578	28.35	28.93	42.67	41.13	1.34	Very Stable
2016	Entrust_WP	7	60	2	2	38.97	200.5	1.7215	2.08	3.53086	0.500578	28.35	28.93	42.67	41.13	1.34	Very Stable
2016	Entrust_WP	7	60	8	2	43.21	200.5	1.443	2.08	3.53086	0.500578	28.35	28.93	42.67	41.13	1.34	Very Stable
2016	Entrust_WP	8	73	2	1	40.85	213	7.1905	1.54	3.78115	0.500578	13.78	13.41	54.67	54.85	-1.58	Unstable
2016	Entrust_WP	8	73	2	2	30.75	200.5	1.784	1.54	3.78115	0.500578	13.78	13.41	54.67	54.85	-1.58	Unstable
2016	Entrust_WP	8	73	8	2	29.115	128	1.1885	1.54	3.78115	0.500578	13.78	13.41	54.67	54.85	-1.58	Unstable
2016	Entrust_WP	9	77	2	1	48.83	204.5	4.3165	2.08	3.78115	0.759806	18.28	18.29	39.93	39.15	0.03	Neutral
2016	Entrust_WP	9	77	2	2	38.61	201.5	1.5905	2.08	3.78115	0.759806	18.28	18.29	39.93	39.15	0.03	Neutral
2016	Entrust_WP	9	77	8	2	43.37	154	1.1205	2.08	3.78115	0.759806	18.28	18.29	39.93	39.15	0.03	Neutral
2014	Maximizer	1	3	2	1	41.63	203.5	2.1315	1.49	2.77106	0.500578	25.04	25.64	54.79	53.61	2.71	Very Stable
2014	Maximizer	1	3	2	2	36.875	73	1.0045	1.49	2.77106	0.500578	25.04	25.64	54.79	53.61	2.71	Very Stable
2014	Maximizer	2	13	2	1	30.475	150.5	3.391	2.2	3.53086	0.759806	20.7	21.71	69.58	68.45	2.09	Very Stable
2014	Maximizer	2	13	2	2	33.02	157	2.051	2.2	3.53086	0.759806	20.7	21.71	69.58	68.45	2.09	Very Stable
2014	Maximizer	2	13	8	2	32.53	42	1.154	2.2	3.53086	0.759806	20.7	21.71	69.58	68.45	2.09	Very Stable
2014	Maximizer	3	24	2	1	42.175	205.5	6.7795	3.09	4.52755	2.01125	22.66	25.76	63.37	50.33	3.24	Very Stable
2014	Maximizer	3	24	2	2	29.1	98	1.423	3.09	4.52755	2.01125	22.66	25.76	63.37	50.33	3.24	Very Stable
2014	Maximizer	3	24	8	2	37.105	159	2.146	3.09	4.52755	2.01125	22.66	25.76	63.37	50.33	3.24	Very Stable
2015	Maximizer	4	36	2	1	32.825	206	3.381	2.14	3.26716	1.51067	13.98	14.24	71	69.4	0.57	Stable
2015	Maximizer	4	36	2	2	32.06	188	1.3635	2.14	3.26716	1.51067	13.98	14.24	71	69.4	0.57	Stable
2015	Maximizer	4	36	8	2	31.765	125.5	1.1425	2.14	3.26716	1.51067	13.98	14.24	71	69.4	0.57	Stable
2015	Maximizer	4	36	32	1	28.35	33	0.907	2.14	3.26716	1.51067	13.98	14.24	71	69.4	0.57	Stable
2015	Maximizer	4	36	32	2	30.17	33	0.797	2.14	3.26716	1.51067	13.98	14.24	71	69.4	0.57	Stable
2015	Maximizer	5	37	2	1	37.455	200.5	3.9815	1.82	3.02134	0.759806	15.34	16.11	65.44	60.97	2.32	Very Stable
2015	Maximizer	5	37	2	2	35.515	187	1.9145	1.82	3.02134	0.759806	15.34	16.11	65.44	60.97	2.32	Very Stable
2015	Maximizer	5	37	8	2	35.315	203	1.6045	1.82	3.02134	0.759806	15.34	16.11	65.44	60.97	2.32	Very Stable
2015	Maximizer	6	55	2	1	32.855	203.5	3.2875	2.16	2.77106	1.51067	17.29	19.54	68.37	54.65	4.82	Very Stable
2015	Maximizer	6	55	2	2	34.055	200	1.641	2.16	2.77106	1.51067	17.29	19.54	68.37	54.65	4.82	Very Stable
2015	Maximizer	6	55	8	2	31.535	182	1.493	2.16	2.77106	1.51067	17.29	19.54	68.37	54.65	4.82	Very Stable
2015	Maximizer	6	55	32	1	42.2	30	0.824	2.16	2.77106	1.51067	17.29	19.54	68.37	54.65	4.82	Very Stable
2015	Maximizer	6	55	32	2	35.11	30	0.797	2.16	2.77106	1.51067	17.29	19.54	68.37	54.65	4.82	Very Stable
2016	Maximizer	7	66	2	1	41.98	203	2.665	1.21	2.01125	0.500578	21	25.8	58.27	39.35	32.56	Very Stable
2016	Maximizer	7	66	2	2	38.625	164.5	1.764	1.21	2.01125	0.500578	21	25.8	58.27	39.35	32.56	Very Stable
2016	Maximizer	7	66	8	2	34.745	192.5	1.2065	1.21	2.01125	0.500578	21	25.8	58.27	39.35	32.56	Very Stable
2016	Maximizer	8	74	2	1	34.58	200.5	2.5685	2.28	3.02134	1.26038	14.97	14.99	50.09	49.96	0.05	Neutral
2016	Maximizer	8	74	2	2	36.215	133.5	1.3135	2.28	3.02134	1.26038	14.97	14.99	50.09	49.96	0.05	Neutral
2016	Maximizer	8	74	8	2	38.035	102	1.0535	2.28	3.02134	1.26038	14.97	14.99	50.09	49.96	0.05	Neutral
2016	Maximizer	9	82	2	1	42.38	200.5	2.05	2.2	3.53086	1.01009	18.99	18.84	51.35	50.87	-0.3	Unstable
2016	Maximizer	9	82	2	2	39.12	155.5	1.3405	2.2	3.53086	1.01009	18.99	18.84	51.35	50.87	-0.3	Unstable
2016	Maximizer	9	82	8	2	36.455	108.5	1.079	2.2	3.53086	1.01009	18.99	18.84	51.35	50.87	-0.3	Unstable
2014	PowerLock	1	4	2	1	31.565	42.5	1.165	0.94	2.01125	0	27	27.91	47.31	43.67	10.32	Very Stable
2014	PowerLock	2	20	2	1	35.23	219	12.2265	2.67	4.02697	1.51067	18.18	19.84	77.39	68.7	2.34	Very Stable
2014	PowerLock	2	20	2	2	30.175	207	5.58	2.67	4.02697	1.51067	18.18	19.84	77.39	68.7	2.34	Very Stable
2014	PowerLock	2	20	8	2	35.89	207.5	5.333	2.67	4.02697	1.51067	18.18	19.84	77.39	68.7	2.34	Very Stable
2014	PowerLock	2	20	32	1	35.355	146.5	1.689	2.67	4.02697	1.51067	18.18	19.84	77.39	68.7	2.34	Very Stable
2014	PowerLock	2	20	32	2	34.555	163.5	1.7855	2.67	4.02697	1.51067	18.18	19.84	77.39	68.7	2.34	Very Stable
2014	PowerLock	3	27	2	1	38	202.5	2.2475	2.07	3.26716	1.26038	20.8	20.8	71.07	71.3	-0.01	Neutral
2014	PowerLock	3	27	2	2	30.53	200	1.207	2.07	3.26716	1.26038	20.8	20.8	71.07	71.3	-0.01	Neutral
2014	PowerLock	3	27	8	2	32.76	57	0.857	2.07	3.26716	1.26038	20.8	20.8	71.07	71.3	-0.01	Neutral
2015	PowerLock	4	29	2	1	36.085	181.5	1.466	1.14	2.52077	0	22.08	23.82	42.97	36.66	13.35	Very Stable
2015	PowerLock	4	29	2	2	42.7	200.5	1.383	1.14	2.52077	0	22.08	23.82	42.97	36.66	13.35	Very Stable
2015	PowerLock	5	33	2	1	52.545	203	2.064	1.91	3.02134	0.500578	19.97	20.34	50.73	48.84	1.02	Stable
2015	PowerLock	5	33	2	2	45.255	190.5	1.412	1.91	3.02134	0.500578	19.97	20.34	50.73	48.84	1.02	Stable
2015	PowerLock	5	33	8	2	40.19	103	1.1175	1.91	3.02134	0.500578	19.97	20.34	50.73	48.84	1.02	Stable
2015	PowerLock	6	34	2	1	42.06	201	1.57	1.54	3.02134	0.250289	23.2	24.56	42.28	39.05	5.75	Very Stable
2015	PowerLock	6	34	2	2	31.16	49	1.775	1.54	3.02134	0.250289	23.2	24.56	42.28	39.05	5.75	Very Stable
2016	PowerLock	7	58	2	1	37.395	201	1.797	1.68	3.02134	0.500578	21.31	21.19	59.39	58.86	-0.4	Unstable
2016	PowerLock	7	58	2	2	40.615	202.5	1.5375	1.68	3.02134	0.500578	21.31	21.19	59.39	58.86	-0.4	Unstable
2016	PowerLock	7	58	8	2	33.82	32	0.8645	1.68	3.02134	0.500578	21.31	21.19	59.39	58.86	-0.4	Unstable
2016	PowerLock	8	64	2	1	42.7	204.5	2.94	2.83	3.78115	1.51067	17.83	19.52	65.76	55.16	2.1	Very Stable
2016	PowerLock	8	64	2	2	38.765	189	1.211	2.83	3.78115	1.51067	17.83	19.52	65.76	55.16	2.1	Very Stable
2016	PowerLock	8	64	8	2	35.51	153.5	1.625	2.83	3.78115	1.51067	17.83	19.52	65.76	55.16	2.1	Very Stable
2016	PowerLock	8	64	32	1	33.235	42	0.866	2.83	3.78115	1.51067	17.83	19.52	65.76	55.16	2.1	Very Stable
2016	PowerLock	8	64	32	2	38.6	40	0.839	2.83	3.78115	1.51067	17.83	19.52	65.76	55.16	2.1	Very Stable
2016	PowerLock	9	65	2	1	32.975	204.5	2.5465	2.2	3.02134	1.51067	18.79	21.41	63.72	48.85	5.42	Very Stable
2016	PowerLock	9	65	2	2	35.755	137.5	1.2875	2.2	3.02134	1.51067	18.79	21.41	63.72	48.85	5.42	Very Stable
2016	PowerLock	9	65	8	2	33.77	77.5	0.925	2.2	3.02134	1.51067	18.79	21.41	63.72	48.85	5.42	Very Stable
2014	SC_Maximizer	1	9	2	1	41.645	95.5	1.8795	1.52	2.77106	0.500578	24.03	25.79	58.34	51.92	7.62	Very Stable
2014	SC_Maximizer	1	9	2	2	31.37	64	1.2595	1.52	2.77106	0.500578	24.03	25.79	58.34	51.92	7.62	Very Stable
2014	SC_Maximizer	1	9	8	2	30.995	48	0.9445	1.52	2.77106	0.500578	24.03	25.79	58.34	51.92	7.62	Very Stable
2014	SC_Maximizer	2	17	2	1	44.065	205	13.6375	2.75	4.02697	1.76096	23.53	23.74	62.01	61.21	0.28	Stable
2014	SC_Maximizer	2	17	2	2	37.255	175.5	2.6595	2.75	4.02697	1.76096	23.53	23.74	62.01	61.21	0.28	Stable
2014	SC_Maximizer	2	17	8	2	36.56	204	3.188	2.75	4.02697	1.76096	23.53	23.74	62.01	61.21	0.28	Stable
2014	SC_Maximizer	3	21	2	1	39.93	237.5	23.661	3.45	4.77784	1.76096	18.97	21.1	75.24	63.64	1.79	Very Stable
2014	SC_Maximizer	3	21	2	2	32.68	204.5	4.2925	3.45	4.77784	1.76096	18.97	21.1	75.24	63.64	1.79	Very Stable
2014	SC_Maximizer	3	21	8	2	33.04	196.5	2.704	3.45	4.77784	1.76096	18.97	21.1	75.24	63.64	1.79	Very Stable
2014	SC_Maximizer	3	21	32	1	34.15	119.5	1.725	3.45	4.77784	1.76096	18.97	21.1	75.24	63.64	1.79	Very Stable
2014	SC_Maximizer	3	21	32	2	32.26	91	1.3275	3.45	4.77784	1.76096	18.97	21.1	75.24	63.64	1.79	Very Stable
2015	SC_Maximizer	4	39	2	1	32.395	151	1.5005	1.74	3.26716	0.500578	18.66	20.41	58.86	49.87	5.8	Very Stable
2015	SC_Maximizer	4	39	2	2	29.3	64	0.9315	1.74	3.26716	0.500578	18.66	20.41	58.86	49.87	5.8	Very Stable
2015	SC_Maximizer	4	39	8	2	30.235	51.5	0.8825	1.74	3.26716	0.500578	18.66	20.41	58.86	49.87	5.8	Very Stable
2015	SC_Maximizer	5	47	2	1	37.35	202.5	1.8825	2.1	3.78115	0.250289	18.16	18.55	59.15	55.73	0.89	Stable
2015	SC_Maximizer	5	47	2	2	35.64	130.5	1.196	2.1	3.78115	0.250289	18.16	18.55	59.15	55.73	0.89	Stable
2015	SC_Maximizer	5	47	8	2	37.87	123	1.2405	2.1	3.78115	0.250289	18.16	18.55	59.15	55.73	0.89	Stable
2015	SC_Maximizer	6	49	2	1	46.97	206	3.1695	3.61	5.03706	2.27048	15.11	15.23	69.37	70.2	0.09	Neutral
2015	SC_Maximizer	6	49	2	2	35.29	199	1.387	3.61	5.03706	2.27048	15.11	15.23	69.37	70.2	0.09	Neutral
2015	SC_Maximizer	6	49	8	2	34.465	190.5	1.5285	3.61	5.03706	2.27048	15.11	15.23	69.37	70.2	0.09	Neutral
2015	SC_Maximizer	6	49	32	1	38.38	60	0.952	3.61	5.03706	2.27048	15.11	15.23	69.37	70.2	0.09	Neutral
2015	SC_Maximizer	6	49	32	2	35.38	35	0.9	3.61	5.03706	2.27048	15.11	15.23	69.37	70.2	0.09	Neutral
2016	SC_Maximizer	7	69	2	1	45.98	202.5	1.9595	2.85	4.02697	1.76096	22.49	21.66	51.95	51.65	-1.02	Unstable
2016	SC_Maximizer	7	69	2	2	38.355	190	1.3215	2.85	4.02697	1.76096	22.49	21.66	51.95	51.65	-1.02	Unstable
2016	SC_Maximizer	7	69	8	2	35.355	69	0.984	2.85	4.02697	1.76096	22.49	21.66	51.95	51.65	-1.02	Unstable
2016	SC_Maximizer	8	78	2	1	42.37	208.5	5.0805	2.77	4.02697	1.76096	13.38	12.96	68.69	71.52	-0.54	Unstable
2016	SC_Maximizer	8	78	2	2	31.755	163.5	1.279	2.77	4.02697	1.76096	13.38	12.96	68.69	71.52	-0.54	Unstable
2016	SC_Maximizer	8	78	8	2	33.525	151.5	1.2745	2.77	4.02697	1.76096	13.38	12.96	68.69	71.52	-0.54	Unstable
2016	SC_Maximizer	8	78	32	1	38.51	134	1.1345	2.77	4.02697	1.76096	13.38	12.96	68.69	71.52	-0.54	Unstable
2016	SC_Maximizer	8	78	32	2	34.965	104.5	1.067	2.77	4.02697	1.76096	13.38	12.96	68.69	71.52	-0.54	Unstable
2016	SC_Maximizer	9	79	2	1	39.63	202	2.751	3.24	4.27726	2.27048	14.86	14.49	61.57	62.69	-0.36	Unstable
2016	SC_Maximizer	9	79	2	2	37.165	155	1.4785	3.24	4.27726	2.27048	14.86	14.49	61.57	62.69	-0.36	Unstable
2016	SC_Maximizer	9	79	8	2	42.66	161	1.2535	3.24	4.27726	2.27048	14.86	14.49	61.57	62.69	-0.36	Unstable
2016	SC_Maximizer	9	79	32	1	38.47	82.5	0.9865	3.24	4.27726	2.27048	14.86	14.49	61.57	62.69	-0.36	Unstable
2016	SC_Maximizer	9	79	32	2	36.86	63	0.913	3.24	4.27726	2.27048	14.86	14.49	61.57	62.69	-0.36	Unstable
2014	SC_PowerLock	1	7	2	1	36.14	204.5	4.799	1.91	2.77106	1.01009	20.92	21.75	65.78	62.85	2.3	Very Stable
2014	SC_PowerLock	1	7	2	2	34.36	89.5	1.778	1.91	2.77106	1.01009	20.92	21.75	65.78	62.85	2.3	Very Stable
2014	SC_PowerLock	1	7	8	2	35.03	110.5	1.8915	1.91	2.77106	1.01009	20.92	21.75	65.78	62.85	2.3	Very Stable
2014	SC_PowerLock	2	11	2	1	34.39	209	8.692	1.66	2.27048	1.26038	18	17.9	77.97	82.78	-0.35	Unstable
2014	SC_PowerLock	2	11	2	2	31.16	193	3.6555	1.66	2.27048	1.26038	18	17.9	77.97	82.78	-0.35	Unstable
2014	SC_PowerLock	2	11	8	2	33.345	183	2.755	1.66	2.27048	1.26038	18	17.9	77.97	82.78	-0.35	Unstable
2014	SC_PowerLock	3	25	2	1	48	200.5	1.408	3.04	4.02697	1.51067	23.57	26.42	59.23	49.71	3.09	Very Stable
2014	SC_PowerLock	3	25	2	2	44.195	83.5	1.085	3.04	4.02697	1.51067	23.57	26.42	59.23	49.71	3.09	Very Stable
2014	SC_PowerLock	3	25	8	2	35.845	36	0.9615	3.04	4.02697	1.51067	23.57	26.42	59.23	49.71	3.09	Very Stable
2015	SC_PowerLock	4	30	2	1	40.445	169	1.74	3.01	4.52755	1.76096	22.47	23.17	41.43	32.35	0.77	Stable
2015	SC_PowerLock	4	30	2	2	42.16	145	1.4275	3.01	4.52755	1.76096	22.47	23.17	41.43	32.35	0.77	Stable
2015	SC_PowerLock	4	30	8	2	44.91	37	0.827	3.01	4.52755	1.76096	22.47	23.17	41.43	32.35	0.77	Stable
2015	SC_PowerLock	5	32	2	1	38.685	190.5	1.361	2.29	3.26716	1.26038	19.09	19.27	53.57	52.46	0.35	Stable
2015	SC_PowerLock	5	32	2	2	39.455	187.5	1.313	2.29	3.26716	1.26038	19.09	19.27	53.57	52.46	0.35	Stable
2015	SC_PowerLock	5	32	8	2	42.5	102	1.0335	2.29	3.26716	1.26038	19.09	19.27	53.57	52.46	0.35	Stable
2015	SC_PowerLock	6	45	2	1	38.585	204	2.0345	2.56	4.02697	0.500578	16.39	16.68	64.5	63.4	0.45	Stable
2015	SC_PowerLock	6	45	2	2	33.315	123.5	1.1425	2.56	4.02697	0.500578	16.39	16.68	64.5	63.4	0.45	Stable
2015	SC_PowerLock	6	45	8	2	38.825	95.5	1.105	2.56	4.02697	0.500578	16.39	16.68	64.5	63.4	0.45	Stable
2015	SC_PowerLock	6	45	32	1	51.43	48	0.832	2.56	4.02697	0.500578	16.39	16.68	64.5	63.4	0.45	Stable
2016	SC_PowerLock	7	61	2	1	34.725	133.5	1.2	2.05	3.26716	0.759806	30.14	30.43	39.58	36.85	0.68	Stable
2016	SC_PowerLock	7	61	2	2	36.49	65.5	0.952	2.05	3.26716	0.759806	30.14	30.43	39.58	36.85	0.68	Stable
2016	SC_PowerLock	8	72	2	1	46.97	202	1.5865	2.57	3.53086	1.76096	29.36	31.08	26.94	22.67	2.61	Very Stable
2016	SC_PowerLock	8	72	2	2	42.6	150.5	1.0885	2.57	3.53086	1.76096	29.36	31.08	26.94	22.67	2.61	Very Stable
2016	SC_PowerLock	8	72	8	2	42.61	41.5	0.883	2.57	3.53086	1.76096	29.36	31.08	26.94	22.67	2.61	Very Stable
2016	SC_PowerLock	9	83	2	1	44.18	202	1.76	2.15	3.78115	0.759806	20.5	20.5	47.91	46.87	0.01	Neutral
2016	SC_PowerLock	9	83	2	2	44.49	202	1.5785	2.15	3.78115	0.759806	20.5	20.5	47.91	46.87	0.01	Neutral
2016	SC_PowerLock	9	83	8	2	41.685	58.5	0.9465	2.15	3.78115	0.759806	20.5	20.5	47.91	46.87	0.01	Neutral
2014	Water	1	12	2	1	29.17	236.5	32.3665	2.07	3.02134	1.26038	18.94	19.35	74.87	76.91	0.95	Stable
2014	Water	1	12	2	2	30.745	211	6.8805	2.07	3.02134	1.26038	18.94	19.35	74.87	76.91	0.95	Stable
2014	Water	1	12	8	2	29.485	203	6.4915	2.07	3.02134	1.26038	18.94	19.35	74.87	76.91	0.95	Stable
2014	Water	1	12	32	1	30.2	146	1.7435	2.07	3.02134	1.26038	18.94	19.35	74.87	76.91	0.95	Stable
2014	Water	1	12	32	2	29.535	172.5	2.216	2.07	3.02134	1.26038	18.94	19.35	74.87	76.91	0.95	Stable
2014	Water	2	18	2	1	36.875	236	29.125	3.06	4.02697	2.01125	23.84	24.01	61.27	60.85	0.18	Stable
2014	Water	2	18	2	2	38.48	204	8.5945	3.06	4.02697	2.01125	23.84	24.01	61.27	60.85	0.18	Stable
2014	Water	2	18	8	2	30.07	145	2.138	3.06	4.02697	2.01125	23.84	24.01	61.27	60.85	0.18	Stable
2014	Water	2	18	32	2	28.72	43	0.979	3.06	4.02697	2.01125	23.84	24.01	61.27	60.85	0.18	Stable
2014	Water	3	28	2	1	41.565	202	2.9165	3.25	4.27726	2.01125	22.48	22.63	63.75	62.75	0.14	Stable
2014	Water	3	28	2	2	35.63	186.5	1.7165	3.25	4.27726	2.01125	22.48	22.63	63.75	62.75	0.14	Stable
2014	Water	3	28	8	2	35.365	192.5	1.5425	3.25	4.27726	2.01125	22.48	22.63	63.75	62.75	0.14	Stable
2014	Water	3	28	32	1	32.31	32	0.879	3.25	4.27726	2.01125	22.48	22.63	63.75	62.75	0.14	Stable
2015	Water	4	44	2	1	33.095	205.5	5.05	3.17	4.02697	1.76096	15.41	15.69	67.38	66.35	0.29	Stable
2015	Water	4	44	2	2	29.845	167.5	1.7695	3.17	4.02697	1.76096	15.41	15.69	67.38	66.35	0.29	Stable
2015	Water	4	44	8	2	30.78	205	1.669	3.17	4.02697	1.76096	15.41	15.69	67.38	66.35	0.29	Stable
2015	Water	4	44	32	1	31.865	70.5	0.9515	3.17	4.02697	1.76096	15.41	15.69	67.38	66.35	0.29	Stable
2015	Water	4	44	32	2	37.73	45	0.9185	3.17	4.02697	1.76096	15.41	15.69	67.38	66.35	0.29	Stable
2015	Water	5	48	2	1	29.315	204	5.6425	3.29	4.77784	2.52077	14.37	14.24	71.88	74.05	-0.13	Neutral
2015	Water	5	48	2	2	29.14	202.5	1.7965	3.29	4.77784	2.52077	14.37	14.24	71.88	74.05	-0.13	Neutral
2015	Water	5	48	8	2	26.305	173.5	1.6395	3.29	4.77784	2.52077	14.37	14.24	71.88	74.05	-0.13	Neutral
2015	Water	5	48	32	1	29.25	160	1.1635	3.29	4.77784	2.52077	14.37	14.24	71.88	74.05	-0.13	Neutral
2015	Water	5	48	32	2	29.45	127	1.1225	3.29	4.77784	2.52077	14.37	14.24	71.88	74.05	-0.13	Neutral
2015	Water	6	52	2	1	35.945	203.5	3.2475	1.97	3.53086	0.759806	25.47	27.67	40.29	31.8	5.65	Very Stable
2015	Water	6	52	2	2	34.3	200.5	1.734	1.97	3.53086	0.759806	25.47	27.67	40.29	31.8	5.65	Very Stable
2015	Water	6	52	8	2	38.48	191	1.335	1.97	3.53086	0.759806	25.47	27.67	40.29	31.8	5.65	Very Stable
2016	Water	7	71	2	1	37.75	206.5	3.4345	3	4.52755	2.01125	28.58	30.42	29.89	25.28	2.04	Very Stable
2016	Water	7	71	2	2	31.62	162.5	1.2415	3	4.52755	2.01125	28.58	30.42	29.89	25.28	2.04	Very Stable
2016	Water	8	75	2	1	36.42	200.5	3.9495	2.5	4.27726	0.759806	16.37	16.74	45.16	44.35	0.59	Stable
2016	Water	8	75	2	2	33.815	200.5	1.633	2.5	4.27726	0.759806	16.37	16.74	45.16	44.35	0.59	Stable
2016	Water	8	75	8	2	31.94	124	1.0555	2.5	4.27726	0.759806	16.37	16.74	45.16	44.35	0.59	Stable
2016	Water	9	80	2	1	37.65	203	3.807	2.32	3.53086	1.01009	16.54	16.18	57.82	58.05	-0.66	Unstable
2016	Water	9	80	2	2	34.36	201	1.9805	2.32	3.53086	1.01009	16.54	16.18	57.82	58.05	-0.66	Unstable
2016	Water	9	80	8	2	36.88	203.5	1.5225	2.32	3.53086	1.01009	16.54	16.18	57.82	58.05	-0.66	Unstable
2014	WP_Maximizer	1	8	2	1	40.165	150.5	3.853	2.02	2.77106	1.01009	22.53	23.51	61.95	58.86	2.41	Very Stable
2014	WP_Maximizer	1	8	2	2	36.605	129	1.9885	2.02	2.77106	1.01009	22.53	23.51	61.95	58.86	2.41	Very Stable
2014	WP_Maximizer	1	8	8	2	40.01	129	2.3795	2.02	2.77106	1.01009	22.53	23.51	61.95	58.86	2.41	Very Stable
2014	WP_Maximizer	2	22	2	1	35.61	246.5	30.33	3.07	4.27726	2.27048	20.21	22.86	70.91	56.67	2.81	Very Stable
2014	WP_Maximizer	2	22	2	2	30.37	206.5	4.55085	3.07	4.27726	2.27048	20.21	22.86	70.91	56.67	2.81	Very Stable
2014	WP_Maximizer	2	22	8	2	30.755	148	3.0985	3.07	4.27726	2.27048	20.21	22.86	70.91	56.67	2.81	Very Stable
2014	WP_Maximizer	2	22	32	1	35.64	63.5	1.245	3.07	4.27726	2.27048	20.21	22.86	70.91	56.67	2.81	Very Stable
2014	WP_Maximizer	2	22	32	2	36.425	51	1.02	3.07	4.27726	2.27048	20.21	22.86	70.91	56.67	2.81	Very Stable
2014	WP_Maximizer	3	23	2	1	44.875	222.5	10.71	3.4	5.28735	1.76096	21.64	24.59	66.32	52	2.56	Very Stable
2014	WP_Maximizer	3	23	2	2	34.175	153	2.5825	3.4	5.28735	1.76096	21.64	24.59	66.32	52	2.56	Very Stable
2014	WP_Maximizer	3	23	8	2	35.31	100	1.545	3.4	5.28735	1.76096	21.64	24.59	66.32	52	2.56	Very Stable
2014	WP_Maximizer	3	23	32	1	35.3	42	1.195	3.4	5.28735	1.76096	21.64	24.59	66.32	52	2.56	Very Stable
2015	WP_Maximizer	4	40	2	1	40.58	149	1.164	1.54	2.52077	0.500578	20.36	23.17	52.24	40.89	11.87	Very Stable
2015	WP_Maximizer	4	40	2	2	28.61	85	1.5455	1.54	2.52077	0.500578	20.36	23.17	52.24	40.89	11.87	Very Stable
2015	WP_Maximizer	5	42	2	1	34.885	184.5	3.3245	2.17	3.53086	1.01009	14.33	15.39	71.36	66.98	2.24	Very Stable
2015	WP_Maximizer	5	42	2	2	34.5	182.5	1.623	2.17	3.53086	1.01009	14.33	15.39	71.36	66.98	2.24	Very Stable
2015	WP_Maximizer	5	42	8	2	30.715	56	0.9655	2.17	3.53086	1.01009	14.33	15.39	71.36	66.98	2.24	Very Stable
2015	WP_Maximizer	5	42	32	2	36.75	52	0.846	2.17	3.53086	1.01009	14.33	15.39	71.36	66.98	2.24	Very Stable
2015	WP_Maximizer	6	54	2	1	30.34	203	4.029	1.65	2.27048	1.01009	15.63	17.18	73.04	61.7	5.71	Very Stable
2015	WP_Maximizer	6	54	2	2	30.955	188.5	1.2825	1.65	2.27048	1.01009	15.63	17.18	73.04	61.7	5.71	Very Stable
2015	WP_Maximizer	6	54	8	2	31.055	201.5	1.559	1.65	2.27048	1.01009	15.63	17.18	73.04	61.7	5.71	Very Stable
2015	WP_Maximizer	6	54	32	2	32.57	30	0.996	1.65	2.27048	1.01009	15.63	17.18	73.04	61.7	5.71	Very Stable
2016	WP_Maximizer	7	59	2	1	38.43	201.5	2.433	1.24	2.52077	0	23.47	23.76	53.18	52.33	1.86	Very Stable
2016	WP_Maximizer	7	59	2	2	39.875	202.5	2.069	1.24	2.52077	0	23.47	23.76	53.18	52.33	1.86	Very Stable
2016	WP_Maximizer	7	59	8	2	36.685	155.5	1.3125	1.24	2.52077	0	23.47	23.76	53.18	52.33	1.86	Very Stable
2016	WP_Maximizer	8	62	2	1	43.975	206	4.387	3.17	4.02697	2.27048	16.33	16.14	67.73	71.2	-0.19	Unstable
2016	WP_Maximizer	8	62	2	2	30.925	177.5	1.2455	3.17	4.02697	2.27048	16.33	16.14	67.73	71.2	-0.19	Unstable
2016	WP_Maximizer	8	62	8	2	39.26	200	1.652	3.17	4.02697	2.27048	16.33	16.14	67.73	71.2	-0.19	Unstable
2016	WP_Maximizer	8	62	32	1	31.585	82	0.9885	3.17	4.02697	2.27048	16.33	16.14	67.73	71.2	-0.19	Unstable
2016	WP_Maximizer	8	62	32	2	34.97	40	0.862	3.17	4.02697	2.27048	16.33	16.14	67.73	71.2	-0.19	Unstable
2016	WP_Maximizer	9	81	2	1	50.05	203	2.9155	2.03	3.26716	0.250289	17.76	17.57	55.31	55.32	-0.45	Unstable
2016	WP_Maximizer	9	81	2	2	40.735	193	1.575	2.03	3.26716	0.250289	17.76	17.57	55.31	55.32	-0.45	Unstable
2016	WP_Maximizer	9	81	8	2	32.325	96	1	2.03	3.26716	0.250289	17.76	17.57	55.31	55.32	-0.45	Unstable
2014	WP_PowerLock	1	2	2	1	41.91	202.5	1.841	1.53	2.27048	0.759806	23	23.32	59.65	58.85	1.38	Very Stable
2014	WP_PowerLock	1	2	2	2	37.9	81	1.094	1.53	2.27048	0.759806	23	23.32	59.65	58.85	1.38	Very Stable
2014	WP_PowerLock	1	2	8	2	32.71	31	0.797	1.53	2.27048	0.759806	23	23.32	59.65	58.85	1.38	Very Stable
2014	WP_PowerLock	2	6	2	1	31.555	218	8.8435	2.23	3.02134	1.51067	19.44	19.73	70.6	69.1	0.59	Stable
2014	WP_PowerLock	2	6	2	2	32.02	144	2.961	2.23	3.02134	1.51067	19.44	19.73	70.6	69.1	0.59	Stable
2014	WP_PowerLock	2	6	8	2	34.805	135	1.8995	2.23	3.02134	1.51067	19.44	19.73	70.6	69.1	0.59	Stable
2014	WP_PowerLock	3	26	2	1	32.025	208.5	2.7045	0.3	1.01009	0	18.11	17.86	82.08	86.16	-27.22	Unstable
2014	WP_PowerLock	3	26	2	2	36	193.5	1.3	0.3	1.01009	0	18.11	17.86	82.08	86.16	-27.22	Unstable
2014	WP_PowerLock	3	26	8	2	32.18	143	1.1165	0.3	1.01009	0	18.11	17.86	82.08	86.16	-27.22	Unstable
2015	WP_PowerLock	4	51	2	1	47.23	155.5	1.8675	1.73	3.02134	0	23.13	25.79	47.16	36.81	8.92	Very Stable
2015	WP_PowerLock	4	51	2	2	45.17	180	1.4215	1.73	3.02134	0	23.13	25.79	47.16	36.81	8.92	Very Stable
2015	WP_PowerLock	4	51	8	2	44.48	147.5	1.164	1.73	3.02134	0	23.13	25.79	47.16	36.81	8.92	Very Stable
2015	WP_PowerLock	5	53	2	1	40.8	200.5	1.4595	1.82	3.26716	0.250289	27.57	29.42	31.89	24.47	5.56	Very Stable
2015	WP_PowerLock	5	53	2	2	33.29	39	0.84	1.82	3.26716	0.250289	27.57	29.42	31.89	24.47	5.56	Very Stable
2015	WP_PowerLock	6	56	2	1	34.405	203	2.2325	1.97	2.77106	1.26038	18.89	21.48	64.09	49.24	6.67	Very Stable
2015	WP_PowerLock	6	56	2	2	35.21	202	1.5895	1.97	2.77106	1.26038	18.89	21.48	64.09	49.24	6.67	Very Stable
2015	WP_PowerLock	6	56	8	2	33	151.5	1.1075	1.97	2.77106	1.26038	18.89	21.48	64.09	49.24	6.67	Very Stable
2016	WP_PowerLock	7	67	2	1	44.15	206	3.573	2.05	3.26716	0.759806	30.14	30.43	39.58	36.85	0.68	Stable
2016	WP_PowerLock	7	67	2	2	33.68	147.5	1.234	2.05	3.26716	0.759806	30.14	30.43	39.58	36.85	0.68	Stable
2016	WP_PowerLock	7	67	8	2	33.585	34	0.861	2.05	3.26716	0.759806	30.14	30.43	39.58	36.85	0.68	Stable
2016	WP_PowerLock	8	70	2	1	49.705	201.5	1.676	2.57	3.53086	1.76096	29.36	31.08	26.94	22.67	2.61	Very Stable
2016	WP_PowerLock	8	70	2	2	40.495	50.5	0.9755	2.57	3.53086	1.76096	29.36	31.08	26.94	22.67	2.61	Very Stable
2016	WP_PowerLock	8	70	8	2	41.095	92	0.9855	2.57	3.53086	1.76096	29.36	31.08	26.94	22.67	2.61	Very Stable
2016	WP_PowerLock	9	76	2	1	47.465	203.5	2.1935	2.15	3.78115	0.759806	20.5	20.5	47.91	46.87	0.01	Neutral
2016	WP_PowerLock	9	76	2	2	39.545	116	1.2585	2.15	3.78115	0.759806	20.5	20.5	47.91	46.87	0.01	Neutral
2016	WP_PowerLock	9	76	8	2	46.05	84	1.035	2.15	3.78115	0.759806	20.5	20.5	47.91	46.87	0.01	Neutral
